# Supplementary material for: A New Model Trypanosomatid, Novymonas esmeraldas: Genomic Perception of Its “Candidatus Pandoraea novymonadis” Endosymbiont
Source: mBio. 2021 Aug 17;12(4):e01606-21. doi: 10.1128/mBio.01606-21 (PMC8406214; doi:10.1128/mBio.01606-21)
Supplement: TABLE S1 [file mbio.01606-21-st001.xlsx]

## Sheet: Suppl. Table 1A
Metabolic enzymes of L. major and their orthologues in N. esmeraldas
L. major accession	Enzyme name	Number of NESM copies	Ca. P. novymonadis orthologues		N. esmeraldas orthologues
LmjF.01.0270:mRNA-p1	thioredoxin, putative | transcript_product	1			NESM_000580200.1
LmjF.01.0310:mRNA-p1	acidocalcisomal exopolyphosphatase, putative |	1			NESM_000579900.1
LmjF.01.0470:mRNA-p1	fatty acyl CoA syntetase 1, putative |	9			NESM_000578200.1	NESM_000642300.1	NESM_000577700.1	NESM_000578100.1	NESM_000577800.1	NESM_000577600.1	NESM_000577400.1	NESM_000577500.1	NESM_000577300.1
LmjF.01.0480:mRNA-p1	beta eliminating lyase,putative |	1			NESM_000577900.1
LmjF.01.0520:mRNA-p1	long-chain-fatty-acid-CoA ligase, putative |	9			NESM_000577400.1	NESM_000577700.1	NESM_000577800.1	NESM_000642300.1	NESM_000577600.1	NESM_000578100.1	NESM_000578200.1	NESM_000577500.1	NESM_000577300.1
LmjF.02.0030:mRNA-p1	tagatose-6-phosphate kinase-like protein |	1			NESM_000244400.1
LmjF.02.0650:mRNA-p1	MICOS complex subunit 32, putative |	1			NESM_000133900.1
LmjF.02.0670:mRNA-p1	mitochondrial carrier protein, putative |	2			NESM_000133700.1	NESM_000747500.1
LmjF.03.0030:mRNA-p1	D-3-phosphoglycerate dehydrogenase-like protein |	1			NESM_000644300.1
LmjF.03.0040:mRNA-p1	2-aminoethylphosphonate:pyruvateaminotransferas e-like	1			NESM_000644200.1
LmjF.03.0100:mRNA-p1	cytochrome c oxidase assembly protein, putative |	1			NESM_000643600.1
LmjF.03.0200:mRNA-p1	delta-1-pyrroline-5-carboxylate dehydrogenase, putative	4			NESM_000642600.1	NESM_000772100.1	NESM_000772000.1	NESM_000530300.1
LmjF.03.0910:mRNA-p1	inorganic pyrophosphatase, putative |	2			NESM_000885800.1	NESM_000903900.1
LmjF.04.0460:mRNA-p1	adenylosuccinate lyase, putative |	1	PKIDDIJD_00486		NESM_000398100.1
LmjF.04.0580:mRNA-p1	spermidine synthase | transcript_product	1			NESM_000399500.1
LmjF.04.1160:mRNA-p1	fructose-1,6-bisphosphatase |	1	PKIDDIJD_00341		NESM_000403600.1
LmjF.05.0290:mRNA-p1	phosphate carrier protein, mitochondrial precursor-like	4			NESM_000817800.1	NESM_000038700.1	NESM_000038500.1	NESM_000038600.1
LmjF.05.0350:mRNA-p1	trypanothione reductase |	2	PKIDDIJD_00542	PKIDDIJD_00167	NESM_000817300.1	NESM_000731700.1
LmjF.05.0480:mRNA-p1	monocarboxylate transporter-like protein |	1			NESM_000816000.1
LmjF.05.0480:mRNA-p1	monocarboxylate transporter-like protein |	1			NESM_000816000.1
LmjF.05.0500:mRNA-p1	ATP synthase F1, alpha subunit, putative |	2	PKIDDIJD_00707		NESM_000815700.1	NESM_000815800.1
LmjF.05.0660:mRNA-p1	nitroreductase-like protein |	1			NESM_000814200.1
LmjF.05.0830:mRNA-p1	methylthioadenosine phosphorylase, putative |	1			NESM_000195200.1
LmjF.05.0970:mRNA-p1	3-mercaptopyruvate sulfurtransferase |	1			NESM_000101900.1
LmjF.05.0980:mRNA-p1	NADH-ubiquinone oxidoreductase, mitochondrial, putative	1	PKIDDIJD_00067		NESM_000102000.1
LmjF.06.0350:mRNA-p1	NAD(P)-dependent steroid dehydrogenase protein,	1			NESM_000132500.1
LmjF.06.0370:mRNA-p1	glutamine synthetase, putative |	1			NESM_000395300.1
LmjF.06.0460:mRNA-p1	ATP-NAD kinase-like protein |	1			NESM_000243800.1
LmjF.06.0650:mRNA-p1	lanosterol synthase, putative |	1			NESM_000241800.1
LmjF.06.0730:mRNA-p1	serine-threonine dehydratase, putative |	1			NESM_000240900.1
LmjF.06.0730:mRNA-p1	serine-threonine dehydratase, putative |	1			NESM_000240900.1
LmjF.06.0860:mRNA-p1	dihydrofolate reductase-thymidylate synthase |	1	PKIDDIJD_00319		NESM_000239600.1
LmjF.06.0880:mRNA-p1	acyl-coenzyme a dehydrogenase, putative |	3			NESM_000239300.1	NESM_000719200.1	NESM_000351400.1
LmjF.06.0930:mRNA-p1	2,4-dienoyl-coa reductase-like protein |	2			NESM_000238900.1	NESM_000564100.1
LmjF.06.0950:mRNA-p1	glucosamine-fructose-6-phosphate aminotransferase,	1	PKIDDIJD_00836		NESM_000238700.1
LmjF.06.1240:mRNA-p1	FAD binding domain containing protein, putative |	1			NESM_000235500.1
LmjF.06.1260:mRNA-p1	pteridine transporter, putative |	40			NESM_000651500.1	NESM_000808500.1	NESM_000088100.1	NESM_000808400.1	NESM_000132100.1	NESM_000808700.1	NESM_000088300.1	NESM_000333400.1	NESM_000295000.1	NESM_000088200.1	NESM_000088000.1	NESM_000396500.1	NESM_000396600.1	NESM_000295100.1	NESM_000219700.1	NESM_000469400.1	NESM_000176900.1	NESM_000087900.1	NESM_000087800.1	NESM_000808900.1	NESM_000405500.1	NESM_000294900.1	NESM_000269400.1	NESM_000195800.1	NESM_000723500.1	NESM_000359700.1	NESM_000808600.1	NESM_000114100.1	NESM_000586400.1	NESM_000808800.1	NESM_000235100.1	NESM_000114200.1	NESM_000847500.1	NESM_000405600.1	NESM_000462000.1	NESM_000333300.1	NESM_000560400.1	NESM_000794400.1	NESM_000590600.1	NESM_000361500.1
LmjF.06.1270:mRNA-p1	coproporphyrinogen III oxidase |	1	PKIDDIJD_00885		NESM_000651600.1
LmjF.06.1280:mRNA-p1	protoporphyrinogen oxidase-like protein |	1			NESM_000469800.1
LmjF.07.0060:mRNA-p1	cytochrome c1, heme protein, mitochondrial, putative |	1			NESM_000510400.1
LmjF.07.0090:mRNA-p1	methionine synthase, putative |	1			NESM_000510700.1
LmjF.07.0260:mRNA-p1	homoserine dehydrogenase-like protein |	1	PKIDDIJD_00284		NESM_000512900.1
LmjF.07.0460:mRNA-p1	acyl-CoA dehydrogenase, mitochondrial precursor,	1			NESM_000515000.1
LmjF.07.0600:mRNA-p1	electron transfer flavoprotein-ubiquinone	1	PKIDDIJD_00186		NESM_000028900.1
LmjF.07.0630:mRNA-p1	vacuolar-type Ca2+-ATPase, putative |	6			NESM_000029300.1	NESM_000029500.1	NESM_000606100.1	NESM_000562200.1	NESM_000176800.1	NESM_000874900.1
LmjF.07.0805:mRNA-p1	N-acetylglucosamine-phosphate mutase, putative |	1			NESM_000343600.1
LmjF.07.0850:mRNA-p1	ubiquitin-conjugating enzyme E2, putative |	5			NESM_000853100.1	NESM_000149000.1	NESM_000400800.1	NESM_000921100.1	NESM_000310400.1
LmjF.08.0060:mRNA-p1	phosphoglycerate mutase protein, putative |	1			NESM_000363500.1
LmjF.08.1130:mRNA-p1	phosphoribosylpyrophosphate synthetase |	4	PKIDDIJD_00810		NESM_000203500.1	NESM_000393600.1	NESM_000455500.1	NESM_000368200.1
LmjF.09.1040:mRNA-p1	phospholipid:diacylglycerol acyltransferase, putative |	1			NESM_000251600.1
LmjF.10.0290:mRNA-p1	isocitrate dehydrogenase [NADP], mitochondrial	1			NESM_000807800.1
LmjF.10.0290:mRNA-p1	isocitrate dehydrogenase [NADP], mitochondrial	1			NESM_000807800.1
LmjF.10.0420:mRNA-p1	dihydroxyacetone kinase 1-like protein |	1			NESM_000269300.1
LmjF.10.0465:mRNA-p1	GP63, leishmanolysin | transcript_product	147			NESM_000268600.1	NESM_000917500.1	NESM_000917400.1	NESM_000268400.1	NESM_000268500.1	NESM_000268700.1	NESM_000201000.1	NESM_000583700.1	NESM_000171700.1	NESM_000405100.1	NESM_000462100.1	NESM_000171800.1	NESM_000657000.1	NESM_000084700.1	NESM_000084800.1	NESM_000906400.1	NESM_000349200.1	NESM_000723400.1	NESM_000431800.1	NESM_000508200.1	NESM_000516100.1	NESM_000651700.1	NESM_000405300.1	NESM_000443800.1	NESM_000382000.1	NESM_000423900.1	NESM_000424800.1	NESM_000424500.1	NESM_000430700.1	NESM_000683000.1	NESM_000500500.1	NESM_000064500.1	NESM_000630900.1	NESM_000424300.1	NESM_000371100.1	NESM_000656400.1	NESM_000373000.1	NESM_000452300.1	NESM_000443300.1	NESM_000757700.1	NESM_000289800.1	NESM_000405200.1	NESM_000373700.1	NESM_000460900.1	NESM_000905900.1
LmjF.10.0510:mRNA-p1	glycerol-3-phosphate dehydrogenase [NAD+], glycosomal |	1	PKIDDIJD_00791		NESM_000201400.1
LmjF.11.0030:mRNA-p1	Bacterial transferase hexapeptide (six repeats),	1			NESM_000905600.1
LmjF.11.0030:mRNA-p1	Bacterial transferase hexapeptide (six repeats),	1			NESM_000905600.1
LmjF.11.0210:mRNA-p1	acidocalcisomal pyrophosphatase |	2			NESM_000903900.1	NESM_000885800.1
LmjF.11.0220:mRNA-p1	pterin-4-alpha-carbinolamine dehydratase, putative |	1			NESM_000903700.1
LmjF.11.0590:mRNA-p1	3-methylcrotonoyl-CoA carboxylase beta subunit,	2			NESM_000467400.1	NESM_000085800.1
LmjF.11.1000:mRNA-p1	pyruvate phosphate dikinase, putative |	1			NESM_000448900.1
LmjF.11.1100:mRNA-p1	Lanosterol 14-alpha demethylase |	1			NESM_000449800.1
LmjF.12.0220:mRNA-p1	glyoxalase II, putative | transcript_product	1			NESM_000067000.1
LmjF.12.0280:mRNA-p1	ornithine decarboxylase, putative |	1			NESM_000591000.1
LmjF.12.0400:mRNA-p1	3'-nucleotidase/nuclease, putative |	3			NESM_000428500.1	NESM_000652500.1	NESM_000485200.1
LmjF.12.0530:mRNA-p1	glucose-6-phosphate isomerase |	1	PKIDDIJD_00357		NESM_000426400.1
LmjF.12.0630:mRNA-p1	alanine aminotransferase | transcript_product	1			NESM_000425300.1
LmjF.12.0670:mRNA-p1	cytochrome oxidase subunit IV, putative |	1			NESM_000292400.1
LmjF.12.1130:mRNA-p1	Activating nitroreductase NTR2 |	3			NESM_000414800.1	NESM_000095600.1	NESM_000564100.1
LmjF.13.0020:mRNA-p1	cis-prenyltransferase-like protein |	1			NESM_000346500.1
LmjF.13.0210:mRNA-p1	Triglyceride lipase, putative |	2			NESM_000100300.1	NESM_000100400.1
LmjF.13.0980:mRNA-p1	AMP deaminase, putative | transcript_product	4			NESM_000635400.1	NESM_000042200.1	NESM_000175500.1	NESM_000384800.1
LmjF.13.1190:mRNA-p1	adenylosuccinate synthetase, putative |	1			NESM_000637500.1
LmjF.13.1620:mRNA-p1	squalene monooxygenase-like protein |	1			NESM_000865100.1
LmjF.13.1680:mRNA-p1	pyrroline-5-carboxylate reductase |	1			NESM_000865700.1
LmjF.14.0350:mRNA-p1	threonine synthase, putative |	1			NESM_000753900.1
LmjF.14.0460:mRNA-p1	cystathionine beta-lyase-like protein |	4			NESM_000752700.1	NESM_000186700.1	NESM_000385700.1	NESM_000389900.1
LmjF.14.0640:mRNA-p1	fatty acid elongase, putative |	14			NESM_000050500.1	NESM_000050300.1	NESM_000050400.1	NESM_000050200.1	NESM_000050100.1	NESM_000050000.1	NESM_000301900.1	NESM_000049900.1	NESM_000049800.1	NESM_000049700.1	NESM_000307000.1	NESM_000302100.1	NESM_000302200.1	NESM_000302000.1
LmjF.14.0740:mRNA-p1	fatty acid elongase, putative |	14			NESM_000301900.1	NESM_000307000.1	NESM_000050100.1	NESM_000050000.1	NESM_000302000.1	NESM_000049700.1	NESM_000049800.1	NESM_000302200.1	NESM_000302100.1	NESM_000050200.1	NESM_000049900.1	NESM_000050500.1	NESM_000050300.1	NESM_000050400.1
LmjF.14.1160:mRNA-p1	enolase | transcript_product	2	PKIDDIJD_00450		NESM_000297300.1	NESM_000297200.1
LmjF.14.1200:mRNA-p1	phosphatidylserine synthase, putative |	1			NESM_000296800.1
LmjF.14.1320:mRNA-p1	serine hydroxymethyltranferase (SHMT-S) |	2	PKIDDIJD_00327		NESM_000295500.1	NESM_000597600.1
LmjF.14.1340:mRNA-p1	delta-4 fatty acid desaturase |	1			NESM_000295300.1
LmjF.15.0390:mRNA-p1	cytoplasmic l-asparaginase i-like protein |	2			NESM_000848200.1	NESM_000839700.1
LmjF.15.0990:mRNA-p1	succinate dehydrogenase, putative |	1	PKIDDIJD_00386		NESM_000763600.1
LmjF.15.1010:mRNA-p1	glutamate dehydrogenase NAD| transcript_product	0
LmjF.15.1020:mRNA-p1	solanesyl-diphosphate synthase, putative |	1	PKIDDIJD_00617		NESM_000763300.1
LmjF.15.1040:mRNA-p1	tryparedoxin peroxidase |	2	PKIDDIJD_00405		NESM_000432000.1	NESM_000193500.1
LmjF.15.1460:mRNA-p1	phosphomevalonate kinase protein, putative |	1			NESM_000821800.1
LmjF.16.0060:mRNA-p1	peroxisome assembly protein, putative |	27	PKIDDIJD_00416		NESM_000174200.1	NESM_000525900.1	NESM_000141200.1	NESM_000639000.1	NESM_000066900.1	NESM_000838900.1	NESM_000371300.1	NESM_000179100.1	NESM_000935100.1	NESM_000447700.1	NESM_000636600.1	NESM_000357200.1	NESM_000086800.1	NESM_000635200.1	NESM_000935600.1	NESM_000788500.1	NESM_000046900.1	NESM_000705000.1	NESM_000612000.1	NESM_000682900.1	NESM_000800200.1	NESM_000225100.1	NESM_000148500.1	NESM_000832500.1	NESM_000111600.1	NESM_000319500.1	NESM_000541700.1
LmjF.16.0440:mRNA-p1	Bifunctional fucokinase/pyrophosphorylase |	1			NESM_000073600.1
LmjF.16.0480:mRNA-p1	Bifunctional arabino/fucokinase pyrophosphorylase |	1			NESM_000073600.1
LmjF.16.0530:mRNA-p1	dihydroorotate dehydrogenase (fumarate) |	1			NESM_000267600.1
LmjF.16.0540:mRNA-p1	aspartate carbamoyltransferase, putative |	1	PKIDDIJD_00340		NESM_000267700.1
LmjF.16.0550:mRNA-p1	orotidine-5-phosphate decarboxylase/orotate	1	PKIDDIJD_00604		NESM_000267800.1
LmjF.16.0580:mRNA-p1	dihydroorotase, putative |	1			NESM_000268200.1
LmjF.16.0590:mRNA-p1	carbamoyl-phosphate synthase, putative |	1	PKIDDIJD_00420	PKIDDIJD_00422	NESM_000268300.1
LmjF.16.0590:mRNA-p1	carbamoyl-phosphate synthase, putative |	1	PKIDDIJD_00420	PKIDDIJD_00422	NESM_000268300.1
LmjF.16.0760:mRNA-p1	transaldolase, putative |	1	PKIDDIJD_00510		NESM_000463700.1
LmjF.16.0790:mRNA-p1	chitinase | transcript_product	1			NESM_000464100.1
LmjF.16.1320:mRNA-p1	cytochrome c, putative | transcript_product	2			NESM_000592900.1	NESM_000592800.1
LmjF.17.0250:mRNA-p1	cystathionine beta-synthase |	2			NESM_000609700.1	NESM_000016200.1
LmjF.17.0725:mRNA-p1	GMP reductase | transcript_product	2	PKIDDIJD_00239		NESM_000249000.1	NESM_000111800.1
LmjF.17.0735:mRNA-p1	ysine decarboxylase-like protein |	1			NESM_000248900.1
LmjF.17.0910:mRNA-p1	acyltransferase, putative |	1			NESM_000025600.1
LmjF.17.1160:mRNA-p1	UDP-sugar pyrophosphorylase |	1			NESM_000796100.1
LmjF.17.1340:mRNA-p1	cytidylyltransferase, putative |	1			NESM_000798100.1
LmjF.17.1360:mRNA-p1	L-galactonolactone oxidase, putative |	1			NESM_000798300.1
LmjF.17.1390:mRNA-p1	myo-inositol-1(or 4)-monophosphatase 1, putative |	1	PKIDDIJD_00120		NESM_000798700.1
LmjF.17.1460:mRNA-p1	ferrochelatase-like protein |	2	PKIDDIJD_00092		NESM_000799800.1	NESM_000176700.1
LmjF.18.0020:mRNA-p1	mevalonate-diphosphate decarboxylase, putative |	1			NESM_000406600.1
LmjF.18.0040:mRNA-p1	major facilitator superfamily protein (MFS), putative |	1			NESM_000406800.1
LmjF.18.0080:mRNA-p1	3-beta hydroxysteroid dehydrogenase/isomerase family,	1			NESM_000786400.1
LmjF.18.0080:mRNA-p1	3-beta hydroxysteroid dehydrogenase/isomerase family,	1			NESM_000786400.1
LmjF.18.0090:mRNA-p1	alpha glucosidase II subunit, putative |	3			NESM_000786500.1	NESM_000875200.1	NESM_000836100.1
LmjF.18.0090:mRNA-p1	alpha glucosidase II subunit, putative |	3			NESM_000786500.1	NESM_000875200.1	NESM_000836100.1
LmjF.18.0160:mRNA-p1	Lipase (class 3), putative | transcript_product	1			NESM_000787200.1
LmjF.18.0200:mRNA-p1	UDP-galactopyranose mutase |	1			NESM_000811000.1
LmjF.18.0510:mRNA-p1	aconitase, putative | transcript_product	1	PKIDDIJD_00393	PKIDDIJD_00443	NESM_000223100.1
LmjF.18.0580:mRNA-p1	peroxisomal enoyl-coa hydratase, putative |	1			NESM_000832000.1
LmjF.18.0680:mRNA-p1	citrate synthase, putative | transcript_product	2	PKIDDIJD_00384		NESM_000181100.1	NESM_000181000.1
LmjF.18.0990:mRNA-p1	UDP-glucose pyrophosphorylase |	1			NESM_000876400.1
LmjF.18.0990:mRNA-p1	UDP-glucose pyrophosphorylase |	1			NESM_000876400.1
LmjF.18.1290:mRNA-p1	mitochondrial carrier protein, putative |	2			NESM_000913500.1	NESM_000913400.1
LmjF.18.1330:mRNA-p1	cholinephosphate cytidylyltransferase A, putative |	1			NESM_000913100.1
LmjF.18.1330:mRNA-p1	cholinephosphate cytidylyltransferase A, putative |	1			NESM_000913100.1
LmjF.18.1380:mRNA-p1	pyruvate dehydrogenase E1 component alpha subunit,	2			NESM_000381700.1	NESM_000589300.1
LmjF.18.1480:mRNA-p1	NADH-ubiquinone oxidoreductase complex I subunit,	1	PKIDDIJD_00068		NESM_000013300.1
LmjF.18.1580:mRNA-p1	nonspecific nucleoside hydrolase |	3			NESM_000350700.1	NESM_000862300.1	NESM_000756400.1
LmjF.18.1580:mRNA-p1	nonspecific nucleoside hydrolase |	3			NESM_000350700.1	NESM_000862300.1	NESM_000756400.1
LmjF.19.0200:mRNA-p1	ADP,ATP carrier protein 1, mitochondrial precursor,	2			NESM_000234900.1	NESM_000028200.1
LmjF.19.0230:mRNA-p1	Complex 1 protein (LYR family), putative |	1			NESM_000824000.1
LmjF.19.0230:mRNA-p1	Complex 1 protein (LYR family), putative |	1			NESM_000824000.1
LmjF.19.0710:mRNA-p1	glycosomal malate dehydrogenase |	4			NESM_000716300.1	NESM_000859000.1	NESM_000859200.1	NESM_000859100.1
LmjF.19.0995:mRNA-p1	4-coumarate:coa ligase-like protein |	2			NESM_000017200.1	NESM_000017300.1
LmjF.19.1250:mRNA-p1	peroxin 12, putative | transcript_product	1			NESM_000229300.1
LmjF.19.1250:mRNA-p1	peroxin 12, putative | transcript_product	1			NESM_000229300.1
LmjF.19.1350:mRNA-p1	phosphatidic acid phosphatase protein-like protein |	2			NESM_000113800.1	NESM_000809100.1
LmjF.19.1540:mRNA-p1	choline/Carnitine o-acyltransferase-like protein |	1			NESM_000112000.1
LmjF.19.1560:mRNA-p1	inosine-5'-monophosphate dehydrogenase |	2	PKIDDIJD_00239		NESM_000111800.1	NESM_000249000.1
LmjF.20.0100:mRNA-p1	phosphoglycerate kinase C, glycosomal |	4	PKIDDIJD_00006		NESM_000423000.1	NESM_000422900.1	NESM_000422800.1	NESM_000659700.1
LmjF.20.0430:mRNA-p1	glycerol-3-phosphate dehydrogenase-like protein |	1			NESM_000419100.1
LmjF.21.0240:mRNA-p1	hexokinase, putative | transcript_product	2			NESM_000696200.1	NESM_000696100.1
LmjF.21.0640:mRNA-p1	phosphoglucomutase, putative |	1			NESM_000700200.1
LmjF.21.0845:mRNA-p1	hypoxanthine-guanine phosphoribosyltransferase |	2			NESM_000627700.1	NESM_000627600.1
LmjF.21.0850:mRNA-p1	xanthine phosphoribosyltransferase |	2			NESM_000627600.1	NESM_000627700.1
LmjF.21.1250:mRNA-p1	adenylate kinase, putative |	3	PKIDDIJD_00033		NESM_000587500.1	NESM_000525800.1	NESM_000858700.1
LmjF.21.1570:mRNA-p1	hypothetical protein, unknown function |	26			NESM_000871900.1	NESM_000872000.1	NESM_000793900.1	NESM_000467900.1	NESM_000468200.1	NESM_000865800.1	NESM_000445000.1	NESM_000468100.1	NESM_000468400.1	NESM_000445100.1	NESM_000468000.1	NESM_000445200.1	NESM_000302800.1	NESM_000468500.1	NESM_000623500.1	NESM_000623600.1	NESM_000255700.1	NESM_000468600.1	NESM_000445300.1	NESM_000623700.1	NESM_000468300.1	NESM_000420800.1	NESM_000560200.1	NESM_000625300.1	NESM_000623400.1	NESM_000444900.1
LmjF.21.1710:mRNA-p1	cytochrome c oxidase subunit VI, putative |	1			NESM_000873500.1
LmjF.21.1770:mRNA-p1	ATP synthase F1 subunit gamma protein, putative |	1			NESM_000874100.1
LmjF.21.1770:mRNA-p1	ATP synthase F1 subunit gamma protein, putative |	1			NESM_000874100.1
LmjF.21.1840:mRNA-p1	peroxin 14, putative | transcript_product	1			NESM_000358700.1
LmjF.22.0110:mRNA-p1	GMP synthase [glutamine-hydrolysing] |	1	PKIDDIJD_00237		NESM_000831000.1
LmjF.22.0310:mRNA-p1	carnitine palmitoyltransferase-like protein |	1			NESM_000828900.1
LmjF.22.0660:mRNA-p1	glucoamylase-like protein |	1			NESM_000936000.1
LmjF.22.1360:mRNA-p1	farnesyl pyrophosphate synthase |	1			NESM_000252900.1
LmjF.22.1530:mRNA-p1	dephospho-CoA kinase, putative |	1			NESM_000573600.1
LmjF.23.0070:mRNA-p1	agmatinase-like protein |	1			NESM_000193200.1
LmjF.23.0110:mRNA-p1	GDP-mannose pyrophosphorylase |	1			NESM_000192800.1
LmjF.23.0110:mRNA-p1	GDP-mannose pyrophosphorylase |	1			NESM_000192800.1
LmjF.23.0260:mRNA-p1	argininosuccinate synthase, putative |	1	PKIDDIJD_00834		NESM_000611000.1
LmjF.23.0270:mRNA-p1	pteridine reductase 1 | transcript_product	1			NESM_000735400.1
LmjF.23.0380:mRNA-p1	ATP-binding cassette protein subfamily G, member 5 |	2			NESM_000737000.1	NESM_000764600.1
LmjF.23.0540:mRNA-p1	acetyl-CoA synthetase, putative |	2			NESM_000738600.1	NESM_000489300.1
LmjF.23.0690:mRNA-p1	3-ketoacyl-CoA thiolase, putative |	1			NESM_000489100.1
LmjF.23.0760:mRNA-p1	mitochondrial RNA binding protein, putative |	1			NESM_000490000.1
LmjF.23.0830:mRNA-p1	Na/H antiporter-like protein | transcript_product	1			NESM_000490800.1
LmjF.23.0870:mRNA-p1	beta-fructosidase-like protein |	2			NESM_000491500.1	NESM_000230300.1
LmjF.23.1170:mRNA-p1	membrane-bound acid phosphatase 2 |	8			NESM_000758100.1	NESM_000540300.1	NESM_000105200.1	NESM_000512300.1	NESM_000600500.1	NESM_000540100.1	NESM_000435300.1	NESM_000434900.1
LmjF.23.1300:mRNA-p1	lathosterol oxidase-like protein |	1			NESM_000759600.1
LmjF.23.1370:mRNA-p1	mitochondrial carrier protein-like protein |	1			NESM_000760300.1
LmjF.23.1480:mRNA-p1	alanine racemase, putative | transcript_product	1	PKIDDIJD_00086		NESM_000226800.1
LmjF.23.1520:mRNA-p1	protoheme IX farnesyltransferase, putative |	1			NESM_000226400.1
LmjF.24.0150:mRNA-p1	glycosomal membrane like protein |	1			NESM_000728300.1
LmjF.24.0320:mRNA-p1	fumarate hydratase, putative |	2	PKIDDIJD_00905		NESM_000726600.1	NESM_000710400.1
LmjF.24.0370:mRNA-p1	aspartate aminotransferase, putative |	3	PKIDDIJD_00304		NESM_000726000.1	NESM_000557400.1	NESM_000557300.1
LmjF.24.0630:mRNA-p1	ATPase subunit 9, putative | transcript_product	4			NESM_000856200.1	NESM_000476900.1	NESM_000155000.1	NESM_000629500.1
LmjF.24.0680:mRNA-p1	myo-inositol/proton symporter (MIT) |	1			NESM_000476400.1
LmjF.24.0770:mRNA-p1	malic enzyme, putative | transcript_product	2			NESM_000475300.1	NESM_000475400.1
LmjF.24.0770:mRNA-p1	malic enzyme, putative | transcript_product	2			NESM_000475300.1	NESM_000475400.1
LmjF.24.0850:mRNA-p1	triosephosphate isomerase |	1	PKIDDIJD_00059		NESM_000474600.1
LmjF.24.1150:mRNA-p1	DNA-directed RNA polymerase, mitochondrial |	1			NESM_000471000.1
LmjF.24.1440:mRNA-p1	HpcH/HpaI aldolase/citrate lyase family, putative |	1			NESM_000686000.1
LmjF.24.1630:mRNA-p1	Succinate dehydrogenase [ubiquinone] flavoprotein	1	PKIDDIJD_00387	PKIDDIJD_00051	NESM_000684000.1
LmjF.24.1630:mRNA-p1	Succinate dehydrogenase [ubiquinone] flavoprotein	1	PKIDDIJD_00387	PKIDDIJD_00051	NESM_000684000.1
LmjF.24.1710:mRNA-p1	ubiquitin-conjugating enzyme E2, putative |	1			NESM_000330100.1
LmjF.24.1840:mRNA-p1	lysophospholipase, putative |	1			NESM_000924200.1
LmjF.24.2030:mRNA-p1	3-oxoacyl-(acyl-carrier protein) reductase, putative |	1			NESM_000922100.1
LmjF.24.2060:mRNA-p1	transketolase | transcript_product	0	PKIDDIJD_00650
LmjF.24.2110:mRNA-p1	3-hydroxy-3-methylglutaryl-CoA synthase, putative |	1			NESM_000921300.1
LmjF.24.2230:mRNA-p1	Heme Response-1 protein, putative |	1			NESM_000289600.1
LmjF.24.2250:mRNA-p1	fatty-acid desaturase, putative |	7			NESM_000289400.1	NESM_000052300.1	NESM_000052500.1	NESM_000051900.1	NESM_000052400.1	NESM_000052000.1	NESM_000052100.1
LmjF.25.0120:mRNA-p1	electron transfer flavoprotein, putative |	1	PKIDDIJD_00463		NESM_000783000.1
LmjF.25.0210:mRNA-p1	mitochondrial carrier protein, putative |	5			NESM_000782100.1	NESM_000172700.1	NESM_000057600.1	NESM_000438500.1	NESM_000172600.1
LmjF.25.1050:mRNA-p1	frataxin-like protein |	1			NESM_000772800.1
LmjF.25.1120:mRNA-p1	aldehyde dehydrogenase, mitochondrial precursor |	6			NESM_000772100.1	NESM_000772000.1	NESM_000530300.1	NESM_000668500.1	NESM_000453200.1	NESM_000642600.1
LmjF.25.1120:mRNA-p1	aldehyde dehydrogenase, mitochondrial precursor |	6			NESM_000772100.1	NESM_000772000.1	NESM_000530300.1	NESM_000668500.1	NESM_000453200.1	NESM_000642600.1
LmjF.25.1130:mRNA-p1	cytochrome oxidase subunit VII |	1			NESM_000771900.1
LmjF.25.1900:mRNA-p1	phosphopantothenate--cysteine ligase, putative |	1			NESM_000519800.1
LmjF.25.2140:mRNA-p1	succinyl-CoA synthetase alpha subunit, putative |	2	PKIDDIJD_00596		NESM_000517300.1	NESM_000517200.1
LmjF.25.2230:mRNA-p1	glycosome import protein, putative |	1			NESM_000516300.1
LmjF.25.2290:mRNA-p1	Pex2 / Pex12 amino terminal region/Ring finger domain	1			NESM_000245900.1
LmjF.25.2440:mRNA-p1	tagatose-6-phosphate kinase-like protein |	1			NESM_000244400.1
LmjF.26.0020:mRNA-p1	methylmalonyl-coa epimerase-like protein |	1			NESM_000150800.1
LmjF.26.0030:mRNA-p1	pyridoxal phosphate containing glycine decarboxylase,	1			NESM_000150900.1
LmjF.26.0140:mRNA-p1	adenine phosphoribosyltransferase |	2			NESM_000151900.1	NESM_000151800.1
LmjF.26.0160:mRNA-p1	nuclear lim interactor-interacting factor-like protein	3			NESM_000152100.1	NESM_000518500.1	NESM_000183900.1
LmjF.26.0310:mRNA-p1	6-phosphofructo-2-kinase/fructose-2,	2			NESM_000153600.1	NESM_000884500.1
LmjF.26.0320:mRNA-p1	C-1-tetrahydrofolate synthase, cytoplasmic, putative |	1	PKIDDIJD_00164		NESM_000153700.1
LmjF.26.0800:mRNA-p1	type II (glutathione peroxidase-like) tryparedoxin	5			NESM_000158100.1	NESM_000158200.1	NESM_000158400.1	NESM_000158300.1	NESM_000158000.1
LmjF.26.0830:mRNA-p1	aspartate--ammonia ligase, putative |	1			NESM_000158500.1
LmjF.26.1470:mRNA-p1	farnesyltransferase beta subunit |	1			NESM_000505400.1
LmjF.26.1610:mRNA-p1	Proline dehydrogenase, mitochondrial |	1			NESM_000507600.1
LmjF.26.1620:mRNA-p1	CDP-DAG synthase, putative | transcript_product	1			NESM_000507700.1
LmjF.26.1710:mRNA-p1	cytochrome c oxidase subunit V, putative |	1			NESM_000500300.1
LmjF.26.1710:mRNA-p1	cytochrome c oxidase subunit V, putative |	1			NESM_000500300.1
LmjF.26.1910:mRNA-p1	deoxyhypusine hydroxylase, putative |	1			NESM_000497900.1
LmjF.26.1970:mRNA-p1	electon transport protein SCO1/SCO2, putative |	3			NESM_000497300.1	NESM_000403300.1	NESM_000682600.1
LmjF.26.2240:mRNA-p1	kynureninase, putative |	1			NESM_000494600.1
LmjF.26.2480:mRNA-p1	CDP-diacylglycerol--inositol 3-phosphatidyltransferase,	1			NESM_000076600.1
LmjF.26.2700:mRNA-p1	6-phosphogluconolactonase |	1			NESM_000359400.1
LmjF.26.2700:mRNA-p1	6-phosphogluconolactonase |	1			NESM_000359400.1
LmjF.26.2710:mRNA-p1	glutamate 5-kinase, putative |	2			NESM_000359300.1	NESM_000225600.1
LmjF.27.0290:mRNA-p1	acyl carrier protein, mitochondrial, putative |	1			NESM_000357900.1
LmjF.27.0290:mRNA-p1	acyl carrier protein, mitochondrial, putative |	1			NESM_000357900.1
LmjF.27.0300:mRNA-p1	methylmalonyl-coenzyme a mutase, putative |	1			NESM_000357800.1
LmjF.27.0420:mRNA-p1	ribokinase | transcript_product	1			NESM_000356600.1
LmjF.27.0460:mRNA-p1	Vasohibin, putative | transcript_product	1			NESM_000356200.1
LmjF.27.0740:mRNA-p1	NADH dehydrogenase [ubiquinone] iron-sulfur protein 7,	1	PKIDDIJD_00063		NESM_000353600.1
LmjF.27.0880:mRNA-p1	2-oxoglutarate dehydrogenase subunit, putative |	2	PKIDDIJD_00544		NESM_000351900.1	NESM_000110400.1
LmjF.27.0930:mRNA-p1	isovaleryl-coA dehydrogenase, putative |	3			NESM_000351400.1	NESM_000239300.1	NESM_000719200.1
LmjF.27.1060:mRNA-p1	cysteine desulfurase, putative |	2	PKIDDIJD_00301		NESM_000141300.1	NESM_000191200.1
LmjF.27.1810:mRNA-p1	Phosphoenolpyruvate carboxykinase [ATP], glycosomal |	1			NESM_000750100.1
LmjF.27.1870:mRNA-p1	trypanothione synthetase |	2			NESM_000749500.1	NESM_000244900.1
LmjF.27.2020:mRNA-p1	D-lactate dehydrogenase-like protein |	5			NESM_000747600.1	NESM_000747700.1	NESM_000068500.1	NESM_000944300.1	NESM_000490600.1
LmjF.27.2040:mRNA-p1	Transmembrane adaptor Erv26, putative |	1			NESM_000747200.1
LmjF.27.2340:mRNA-p1	sucrose hydrolase-like protein |	2			NESM_000230300.1	NESM_000491500.1
LmjF.27.2340:mRNA-p1	sucrose hydrolase-like protein |	2			NESM_000230300.1	NESM_000491500.1
LmjF.27.2410:mRNA-p1	aldo-keto reductase-like protein |	4			NESM_000231000.1	NESM_000654700.1	NESM_000307700.1	NESM_000502200.1
LmjF.27.2410:mRNA-p1	aldo-keto reductase-like protein |	4			NESM_000231000.1	NESM_000654700.1	NESM_000307700.1	NESM_000502200.1
LmjF.27.2440:mRNA-p1	3-oxoacyl-ACP reductase, putative |	1	PKIDDIJD_00864		NESM_000231300.1
LmjF.28.0140:mRNA-p1	pantothenate kinase subunit, putative |	1			NESM_000032300.1
LmjF.28.0200:mRNA-p1	hypothetical protein, conserved |	1			NESM_000031700.1
LmjF.28.0240:mRNA-p1	glycerol-3-phosphate dehydrogenase (FAD-dependent),	1			NESM_000031300.1
LmjF.28.0270:mRNA-p1	phosphoadenosine phosphosulfate reductase-like protein	1			NESM_000031000.1
LmjF.28.0490:mRNA-p1	propionyl-coa carboxylase beta chain, putative |	2			NESM_000085800.1	NESM_000467400.1
LmjF.28.0890:mRNA-p1	ribonucleoside-diphosphate reductase large chain,	1	PKIDDIJD_00626		NESM_000081100.1
LmjF.28.1280:mRNA-p1	phenylalanine-4-hydroxylase |	1			NESM_000812400.1
LmjF.28.1320:mRNA-p1	prenyltransferase, putative |	1	PKIDDIJD_00085		NESM_000812000.1
LmjF.28.1320:mRNA-p1	prenyltransferase, putative |	1	PKIDDIJD_00085		NESM_000812000.1
LmjF.28.1580:mRNA-p1	phosphonopyruvate decarboxylase-like protein |	1			NESM_000294300.1
LmjF.28.1840:mRNA-p1	methylthioribulose-1-phosphate dehydratase, putative |	1			NESM_000569200.1
LmjF.28.1970:mRNA-p1	ribose 5-phosphate isomerase, putative |	1			NESM_000163300.1
LmjF.28.2030:mRNA-p1	NADH dehydrogenase subunit NB6M, putative |	1			NESM_000162500.1
LmjF.28.2260:mRNA-p1	glycosomal membrane protein, putative |	2			NESM_000128900.1	NESM_000128800.1
LmjF.28.2260:mRNA-p1	glycosomal membrane protein, putative |	2			NESM_000128900.1	NESM_000128800.1
LmjF.28.2370:mRNA-p1	serine hydroxymethyltransferase (SHMT-L) |	2	PKIDDIJD_00327		NESM_000597600.1	NESM_000295500.1
LmjF.28.2510:mRNA-p1	acyl-CoA dehydrogenase, putative |	1			NESM_000599100.1
LmjF.28.2650:mRNA-p1	membrane-bound acid phosphatase, putative |	8			NESM_000105200.1	NESM_000600500.1	NESM_000512300.1	NESM_000540300.1	NESM_000758100.1	NESM_000540100.1	NESM_000435300.1	NESM_000434900.1
LmjF.28.2860:mRNA-p1	cytosolic malate dehydrogenase |	0	PKIDDIJD_00391
LmjF.28.2910:mRNA-p1	glutamate dehydrogenase, putative |	1			NESM_000602800.1
LmjF.29.0250:mRNA-p1	thymine-7-hydroxylase, putative |	1			NESM_000068800.1
LmjF.29.0740:mRNA-p1	Peroxisomal targeting signal 2 receptor |	1			NESM_000674300.1
LmjF.29.1310:mRNA-p1	carnitine/choline acetyltransferase, putative |	1			NESM_000621500.1
LmjF.29.1570:mRNA-p1	glutamamyl carboxypeptidase, putative |	14	PKIDDIJD_00270		NESM_000624100.1	NESM_000469500.1	NESM_000264000.1	NESM_000264300.1	NESM_000263900.1	NESM_000264200.1	NESM_000171900.1	NESM_000266500.1	NESM_000459400.1	NESM_000264100.1	NESM_000510100.1	NESM_000583600.1	NESM_000513000.1	NESM_000361600.1
LmjF.29.1950:mRNA-p1	protein farnesyltransferase alpha subunit, putative |	1			NESM_000710500.1
LmjF.29.1960:mRNA-p1	Fumarate hydratase class I, cytosolic |	2	PKIDDIJD_00905		NESM_000710400.1	NESM_000726600.1
LmjF.29.2140:mRNA-p1	C-8 sterol isomerase-like protein |	1			NESM_000708500.1
LmjF.29.2140:mRNA-p1	C-8 sterol isomerase-like protein |	1			NESM_000708500.1
LmjF.29.2200:mRNA-p1	dynamin-1-like protein |	1			NESM_000708000.1
LmjF.29.2350:mRNA-p1	Ubiquinone biosynthesis protein COQ7, putative |	1			NESM_000706400.1
LmjF.29.2510:mRNA-p1	ATP-dependent 6-phosphofructokinase, glycosomal |	1			NESM_000704900.1
LmjF.29.2800:mRNA-p1	inosine-adenosine-guanosine-nucleosidehydrolase,	1			NESM_000702100.1
LmjF.30.0120:mRNA-p1	alkyldihydroxyacetonephosphate synthase |	2			NESM_000893600.1	NESM_000068500.1
LmjF.30.0530:mRNA-p1	glycosyltransferase family 28 protein, putative |	1			NESM_000898000.1
LmjF.30.0860:mRNA-p1	surface protein amastin, putative |	3			NESM_000543900.1	NESM_000543800.1	NESM_000543700.1
LmjF.30.0880:mRNA-p1	adenosine kinase, putative |	3			NESM_000479400.1	NESM_000745900.1	NESM_000479500.1
LmjF.30.1250:mRNA-p1	pyridoxal kinase, putative |	1			NESM_000483000.1
LmjF.30.1540:mRNA-p1	phosphopantothenoylcysteine decarboxylase, putative |	1			NESM_000485500.1
LmjF.30.1610:mRNA-p1	ferric reductase transmembrane protein, putative |	5			NESM_000373500.1	NESM_000683300.1	NESM_000486300.1	NESM_000373400.1	NESM_000515600.1
LmjF.30.1940:mRNA-p1	succinyl-coa:3-ketoacid-coenzyme a transferase- like	5			NESM_000117600.1	NESM_000117400.1	NESM_000213300.1	NESM_000213200.1	NESM_000117500.1
LmjF.30.2080:mRNA-p1	hypothetical protein, conserved |	1			NESM_000119300.1
LmjF.30.2090:mRNA-p1	alcohol dehydrogenase, putative |	2			NESM_000119500.1	NESM_000428100.1
LmjF.30.2540:mRNA-p1	AAA family ATPase-like protein | transcript_product	27	PKIDDIJD_00416		NESM_000371300.1	NESM_000525900.1	NESM_000141200.1	NESM_000174200.1	NESM_000357200.1	NESM_000179100.1	NESM_000838900.1	NESM_000935100.1	NESM_000639000.1	NESM_000066900.1	NESM_000636600.1	NESM_000086800.1	NESM_000046900.1	NESM_000541700.1	NESM_000832500.1	NESM_000225100.1	NESM_000319500.1	NESM_000935600.1	NESM_000111600.1	NESM_000635200.1	NESM_000447700.1	NESM_000148500.1	NESM_000705000.1	NESM_000682900.1	NESM_000788500.1	NESM_000612000.1	NESM_000800200.1
LmjF.30.2600:mRNA-p1	formate--tetrahydrofolate ligase |	1			NESM_000665000.1
LmjF.30.2770:mRNA-p1	superoxide dismutase, putative |	3			NESM_000666900.1	NESM_000385600.1	NESM_000365900.1
LmjF.30.2770:mRNA-p1	superoxide dismutase, putative |	3			NESM_000666900.1	NESM_000385600.1	NESM_000365900.1
LmjF.30.2950:mRNA-p1	phospholipase c-like protein |	4			NESM_000669000.1	NESM_000170400.1	NESM_000572000.1	NESM_000286200.1
LmjF.30.2970:mRNA-p1	glyceraldehyde 3-phosphate dehydrogenase, glycosomal |	1	PKIDDIJD_00649		NESM_000669200.1
LmjF.30.3080:mRNA-p1	homoserine kinase | transcript_product	1			NESM_000670500.1
LmjF.30.3110:mRNA-p1	S-adenosylmethionine decarboxylase |	1			NESM_000670800.1
LmjF.30.3190:mRNA-p1	3-hydroxy-3-methylglutaryl-CoA reductase |	1			NESM_000657600.1
LmjF.30.3520:mRNA-p1	S-adenosylmethionine synthetase |	2	PKIDDIJD_00854		NESM_000661100.1	NESM_000661000.1
LmjF.30.3550:mRNA-p1	cytochrome p450-like protein |	1			NESM_000661500.1
LmjF.30.3600:mRNA-p1	ATP synthase, epsilon chain, putative |	1			NESM_000662000.1
LmjF.30.3600:mRNA-p1	ATP synthase, epsilon chain, putative |	1			NESM_000662000.1
LmjF.31.0010:mRNA-p1	5-methyltetrahydropteroyltriglutamate-homocysteine	1			NESM_000678400.1
LmjF.31.0020:mRNA-p1	Aquaglyceroporin 1 |	1			NESM_000095700.1
LmjF.31.0540:mRNA-p1	glycosomal transporter (GAT1), putative |	2			NESM_000614500.1	NESM_000392600.1
LmjF.31.0560:mRNA-p1	mevalonate kinase, putative |	1			NESM_000614300.1
LmjF.31.0830:mRNA-p1	lipase, putative | transcript_product	12			NESM_000107100.1	NESM_000107200.1	NESM_000630600.1	NESM_000611100.1	NESM_000827800.1	NESM_000379100.1	NESM_000187800.1	NESM_000436500.1	NESM_000436400.1	NESM_000379000.1	NESM_000187900.1	NESM_000261600.1
LmjF.31.0840:mRNA-p1	lipase precursor-like protein |	12			NESM_000379100.1	NESM_000379000.1	NESM_000630600.1	NESM_000611100.1	NESM_000107100.1	NESM_000107200.1	NESM_000187800.1	NESM_000187900.1	NESM_000436500.1	NESM_000436400.1	NESM_000261600.1	NESM_000827800.1
LmjF.31.1070:mRNA-p1	biotin/lipoate protein ligase-like protein |	1			NESM_000375400.1
LmjF.31.1140:mRNA-p1	monoglyceride lipase, putative |	1			NESM_000374600.1
LmjF.31.1220:mRNA-p1	Pyrophosphate-energized vacuolar membrane proton pump	1			NESM_000256900.1
LmjF.31.1220:mRNA-p1	Pyrophosphate-energized vacuolar membrane proton pump	1			NESM_000256900.1
LmjF.31.1640:mRNA-p1	thiolase protein-like protein |	2			NESM_000910500.1	NESM_000801100.1
LmjF.31.1890:mRNA-p1	peptidase m20/m25/m40 family-like protein |	2			NESM_000415500.1	NESM_000105300.1
LmjF.31.2020:mRNA-p1	succinyl-diaminopimelate desuccinylase-like protein |	2			NESM_000415500.1	NESM_000105300.1
LmjF.31.2290:mRNA-p1	phosphatidylethanolaminen-methyltransferase-lik e	1			NESM_000652700.1
LmjF.31.2330:mRNA-p1	3,2-trans-enoyl-CoA isomerase, mitochondrial precursor,	3			NESM_000653300.1	NESM_000653200.1	NESM_000071300.1
LmjF.31.2460:mRNA-p1	lipase, putative | transcript_product	12			NESM_000261600.1	NESM_000630600.1	NESM_000187800.1	NESM_000611100.1	NESM_000107100.1	NESM_000436500.1	NESM_000436400.1	NESM_000187900.1	NESM_000379100.1	NESM_000107200.1	NESM_000379000.1	NESM_000827800.1
LmjF.31.2480:mRNA-p1	ferredoxin 2fe-2s-like protein |	3			NESM_000262000.1	NESM_000262200.1	NESM_000262100.1
LmjF.31.2480:mRNA-p1	ferredoxin 2fe-2s-like protein |	3			NESM_000262000.1	NESM_000262200.1	NESM_000262100.1
LmjF.31.2580:mRNA-p1	ubiquinol-cytochrome-c reductase-like protein |	0
LmjF.31.2940:mRNA-p1	squalene synthase, putative |	1			NESM_000057900.1
LmjF.31.2970:mRNA-p1	acetyl-CoA carboxylase | transcript_product	3	PKIDDIJD_00613		NESM_000058200.1	NESM_000255200.1	NESM_000582400.1
LmjF.31.3060:mRNA-p1	ferrous iron transport protein, putative |	8			NESM_000430100.1	NESM_000857300.1	NESM_000163800.1	NESM_000568100.1	NESM_000866200.1	NESM_000664400.1	NESM_000718300.1	NESM_000826100.1
LmjF.31.3130:mRNA-p1	methylcrotonoyl-coa carboxylase biotinylated	3	PKIDDIJD_00613		NESM_000255200.1	NESM_000582400.1	NESM_000058200.1
LmjF.32.0890:mRNA-p1	ethanolamine-phosphate cytidylyltransferase |	1			NESM_000312600.1
LmjF.32.1110:mRNA-p1	mitochondrial carrier protein, putative |	3			NESM_000315100.1	NESM_000315200.1	NESM_000185800.1
LmjF.32.1110:mRNA-p1	mitochondrial carrier protein, putative |	3			NESM_000315100.1	NESM_000315200.1	NESM_000185800.1
LmjF.32.1580:mRNA-p1	phosphomannose isomerase |	1			NESM_000320400.1
LmjF.32.1820:mRNA-p1	iron superoxide dismutase, putative |	4	PKIDDIJD_00038		NESM_000323000.1	NESM_000323100.1	NESM_000365900.1	NESM_000385600.1
LmjF.32.1850:mRNA-p1	Chaperonin HSP60, mitochondrial |	4	PKIDDIJD_00002		NESM_000323300.1	NESM_000533400.1	NESM_000533500.1	NESM_000667400.1
LmjF.32.1960:mRNA-p1	1-acyl-sn-glycerol-3-phosphateacyltransferase-like	1			NESM_000324500.1
LmjF.32.2070:mRNA-p1	phosphopantetheine adenylyltransferase, putative |	1			NESM_000325700.1
LmjF.32.2240:mRNA-p1	methionyl-tRNA formyltransferase, putative |	1			NESM_000327800.1
LmjF.32.2320:mRNA-p1	C-14 sterol reductase, putative |	2			NESM_000147100.1	NESM_000565500.1
LmjF.32.2620:mRNA-p1	Complex1_LYR-like, putative |	1			NESM_000385500.1
LmjF.32.2630:mRNA-p1	superoxide dismutase, putative |	5	PKIDDIJD_00038		NESM_000385600.1	NESM_000365900.1	NESM_000323100.1	NESM_000323000.1	NESM_000666900.1
LmjF.32.2630:mRNA-p1	superoxide dismutase, putative |	5	PKIDDIJD_00038		NESM_000385600.1	NESM_000365900.1	NESM_000323100.1	NESM_000323000.1	NESM_000666900.1
LmjF.32.3170:mRNA-p1	NADH dehydrogenase subunit NI8M, putative |	1			NESM_000730100.1
LmjF.32.3260:mRNA-p1	glucosamine-6-phosphate isomerase, putative |	1			NESM_000731200.1
LmjF.32.3260:mRNA-p1	glucosamine-6-phosphate isomerase, putative |	1			NESM_000731200.1
LmjF.32.3310:mRNA-p1	dihydrolipoamide dehydrogenase, putative |	5	PKIDDIJD_00542	PKIDDIJD_00167	NESM_000731700.1	NESM_000712000.1	NESM_000817300.1	NESM_000263700.1	NESM_000263600.1
LmjF.32.3680:mRNA-p1	3-hydroxyisobutyryl-coenzyme A hydrolase, putative |	2			NESM_000204900.1	NESM_000204800.1
LmjF.33.0240:mRNA-p1	thiol-dependent reductase 1 |	2			NESM_000009800.1	NESM_000009900.1
LmjF.33.0290:mRNA-p1	glucose transporter/membrane transporter D2, putative |	9			NESM_000443400.1	NESM_000009300.1	NESM_000267900.1	NESM_000870300.1	NESM_000604300.1	NESM_000508500.1	NESM_000432400.1	NESM_000284200.1	NESM_000862400.1
LmjF.33.0300:mRNA-p1	beta-galactofuranosyltransferase-like protein |	6			NESM_000429800.1	NESM_000784100.1	NESM_000155700.1	NESM_000360300.1	NESM_000360200.1	NESM_000064000.1
LmjF.33.0680:mRNA-p1	sterol C-24 reductase, putative |	2			NESM_000565500.1	NESM_000147100.1
LmjF.33.0960:mRNA-p1	nicotinate phosphoribosyltransferase, putative |	1			NESM_000562700.1
LmjF.33.0960:mRNA-p1	nicotinate phosphoribosyltransferase, putative |	1			NESM_000562700.1
LmjF.33.1030:mRNA-p1	Protein prenyltransferase alpha subunit repeat,	1			NESM_000562000.1
LmjF.33.1330:mRNA-p1	glutamine aminotransferase, putative |	1			NESM_000908200.1
LmjF.33.1570:mRNA-p1	ribulose-5-phosphate 3-epimerase, putative |	2	PKIDDIJD_01009		NESM_000105800.1	NESM_000126300.1
LmjF.33.1860:mRNA-p1	glycosomal transporter (GAT2), putative |	3	PKIDDIJD_00960		NESM_000392600.1	NESM_000614500.1	NESM_000356100.1
LmjF.33.1930:mRNA-p1	phosphoribosylpyrophosphate synthetase, putative |	4	PKIDDIJD_00810		NESM_000393600.1	NESM_000203500.1	NESM_000455500.1	NESM_000368200.1
LmjF.33.2300:mRNA-p1	udp-glc 4'-epimerase, putative |	1	PKIDDIJD_00335		NESM_000213700.1
LmjF.33.2300:mRNA-p1	udp-glc 4'-epimerase, putative |	1	PKIDDIJD_00335		NESM_000213700.1
LmjF.33.2300:mRNA-p1	udp-glc 4'-epimerase, putative |	1	PKIDDIJD_00335		NESM_000213700.1
LmjF.33.2550:mRNA-p1	isocitrate dehydrogenase, putative |	1			NESM_000210900.1
LmjF.33.2600:mRNA-p1	enoyl-CoA hydratase/Enoyl-CoA isomerase/3-	3			NESM_000750700.1	NESM_000340700.1	NESM_000340800.1
LmjF.33.2610:mRNA-p1	Mitochondrial-processing peptidase subunit alpha |	1			NESM_000750800.1
LmjF.33.2720:mRNA-p1	3-oxoacyl-acyl carrier protein synthase ii, putative |	1	PKIDDIJD_00862		NESM_000751900.1
LmjF.33.2720:mRNA-p1	3-oxoacyl-acyl carrier protein synthase ii, putative |	1	PKIDDIJD_00862		NESM_000751900.1
LmjF.33.3270:mRNA-p1	delta-12 fatty acid desaturase |	2			NESM_000827100.1	NESM_000361400.1
LmjF.34.0070:mRNA-p1	ascorbate peroxidase | transcript_product	1			NESM_000858100.1
LmjF.34.0070:mRNA-p1	ascorbate peroxidase | transcript_product	1			NESM_000858100.1
LmjF.34.0080:mRNA-p1	glucose-6-phosphate 1-dehydrogenase, putative |	1			NESM_000858200.1
LmjF.34.0140:mRNA-p1	malate dehydrogenase | transcript_product	5			NESM_000859000.1	NESM_000859200.1	NESM_000859100.1	NESM_000716300.1	NESM_000858900.1
LmjF.34.0330:mRNA-p1	deoxyhypusine synthase |	1			NESM_000861100.1
LmjF.34.1090:mRNA-p1	dihydroxyacetonephosphate acyltransferase |	1			NESM_000046100.1
LmjF.34.2600:mRNA-p1	acyl-CoA binding protein, putative |	1			NESM_000881900.1
LmjF.34.2620:mRNA-p1	ATP-dependent RNA and DNA helicase, mitochondrial,	1			NESM_000881700.1
LmjF.34.2850:mRNA-p1	serine acetyltransferase | transcript_product	1			NESM_000879500.1
LmjF.34.2850:mRNA-p1	serine acetyltransferase | transcript_product	1			NESM_000879500.1
LmjF.34.3060:mRNA-p1	mitochondrial carrier protein-like protein |	1			NESM_000803200.1
LmjF.34.3120:mRNA-p1	lipophosphoglycan biosynthetic protein (lpg2) |	1			NESM_000802600.1
LmjF.34.3250:mRNA-p1	Alpha-keto-acid decarboxylase, putative |	2			NESM_000801300.1	NESM_000742400.1
LmjF.34.3380:mRNA-p1	aldose 1-epimerase-like protein |	1			NESM_000799900.1
LmjF.34.3780:mRNA-p1	phosphomannomutase-like protein |	1			NESM_000744100.1
LmjF.34.4030:mRNA-p1	geranylgeranyltransferase, putative |	1			NESM_000929500.1
LmjF.34.4030:mRNA-p1	geranylgeranyltransferase, putative |	1			NESM_000929500.1
LmjF.34.4510:mRNA-p1	quinonoid dihydropteridine reductase |	1			NESM_000932300.1
LmjF.34.4600:mRNA-p1	1,2-Dihydroxy-3-keto-5-methylthiopentene dioxygenase,	1			NESM_000431000.1
LmjF.35.0020:mRNA-p1	pyruvate kinase | transcript_product	1			NESM_000170500.1
LmjF.35.0040:mRNA-p1	phosphatidylinositol-specific phospholipase-like	4			NESM_000170400.1	NESM_000669000.1	NESM_000572000.1	NESM_000286200.1
LmjF.35.0050:mRNA-p1	2-oxoisovalerate dehydrogenase beta subunit,	2			NESM_000170300.1	NESM_000521800.1
LmjF.35.0050:mRNA-p1	2-oxoisovalerate dehydrogenase beta subunit,	2			NESM_000170300.1	NESM_000521800.1
LmjF.35.0070:mRNA-p1	prohibitin, putative | transcript_product	2			NESM_000170100.1	NESM_000596100.1
LmjF.35.0320:mRNA-p1	serine palmitoyltransferase, putative |	2	PKIDDIJD_00344		NESM_000166000.1	NESM_000744600.1
LmjF.35.0820:mRNA-p1	aspartate aminotransferase, putative |	3	PKIDDIJD_00304		NESM_000557300.1	NESM_000557400.1	NESM_000726000.1
LmjF.35.0980:mRNA-p1	aldose 1-epimerase-like protein |	4			NESM_000555600.1	NESM_000555700.1	NESM_000555500.1	NESM_000737400.1
LmjF.35.1130:mRNA-p1	oligosaccharyl transferase-like protein |	2			NESM_000487200.1	NESM_000487300.1
LmjF.35.1180:mRNA-p1	NADH-dependent fumarate reductase, putative |	4			NESM_000396800.1	NESM_000557200.1	NESM_000396900.1	NESM_000343300.1
LmjF.35.1380:mRNA-p1	mitochondrial processing peptidase, beta subunit,	2			NESM_000149800.1	NESM_000576100.1
LmjF.35.1420:mRNA-p1	peroxisome targeting signal 1 receptor, putative |	1			NESM_000150200.1
LmjF.35.1480:mRNA-p1	arginase | transcript_product	1			NESM_000887400.1
LmjF.35.1540:mRNA-p1	rieske iron-sulfur protein, mitochondrial precursor,	1			NESM_000888000.1
LmjF.35.1580:mRNA-p1	metacaspase | transcript_product	3			NESM_000888400.1	NESM_000888500.1	NESM_000067400.1
LmjF.35.2730:mRNA-p1	acyl-CoA dehydrogenase, putative |	3			NESM_000719200.1	NESM_000239300.1	NESM_000351400.1
LmjF.35.2740:mRNA-p1	galactokinase-like protein |	2			NESM_000719100.1	NESM_000182100.1
LmjF.35.2930:mRNA-p1	dolichol kinase, putative | transcript_product	1			NESM_000190200.1
LmjF.35.3020:mRNA-p1	phospholipase A1, putative |	1			NESM_000189200.1
LmjF.35.3080:mRNA-p1	glycerol kinase, glycosomal, putative |	1			NESM_000188500.1
LmjF.35.3230:mRNA-p1	cystathione gamma lyase, putative |	4			NESM_000186700.1	NESM_000752700.1	NESM_000385700.1	NESM_000389900.1
LmjF.35.3260:mRNA-p1	Peroxin 19 | transcript_product	1			NESM_000186400.1
LmjF.35.3330:mRNA-p1	mitochondrial carrier protein, putative |	2			NESM_000185800.1	NESM_000315100.1
LmjF.35.3340:mRNA-p1	6-phosphogluconate dehydrogenase, decarboxylating,	1			NESM_000185700.1
LmjF.35.3470:mRNA-p1	acyl transferase-like protein, putative |	1			NESM_000184400.1
LmjF.35.3620:mRNA-p1	iron-sulfur cluster assembly protein, putative |	2	PKIDDIJD_00300		NESM_000182900.1	NESM_000182700.1
LmjF.35.4250:mRNA-p1	3-demethylubiquinone-9 3-methyltransferase, putative |	1	PKIDDIJD_00220		NESM_000036800.1
LmjF.35.4250:mRNA-p1	3-demethylubiquinone-9 3-methyltransferase, putative |	1	PKIDDIJD_00220		NESM_000036800.1
LmjF.35.4250:mRNA-p1	3-demethylubiquinone-9 3-methyltransferase, putative |	1	PKIDDIJD_00220		NESM_000036800.1
LmjF.35.4410:mRNA-p1	amino acid permease, putative |	3			NESM_000038400.1	NESM_000754300.1	NESM_000466500.1
LmjF.35.4590:mRNA-p1	phosphatidylserine decarboxylase, putative |	1			NESM_000040200.1
LmjF.35.4720:mRNA-p1	lipoic acid containing carrier protein, putative |	1			NESM_000041500.1
LmjF.35.5150:mRNA-p1	biopterin transporter, putative |	40			NESM_000195800.1	NESM_000847500.1	NESM_000808400.1	NESM_000808500.1	NESM_000333400.1	NESM_000808700.1	NESM_000088100.1	NESM_000295000.1	NESM_000132100.1	NESM_000396500.1	NESM_000088000.1	NESM_000088300.1	NESM_000087800.1	NESM_000469400.1	NESM_000088200.1	NESM_000087900.1	NESM_000396600.1	NESM_000295100.1	NESM_000294900.1	NESM_000176900.1	NESM_000219700.1	NESM_000723500.1	NESM_000405500.1	NESM_000586400.1	NESM_000808900.1	NESM_000114100.1	NESM_000269400.1	NESM_000808600.1	NESM_000359700.1	NESM_000808800.1	NESM_000114200.1	NESM_000651500.1	NESM_000235100.1	NESM_000405600.1	NESM_000333300.1	NESM_000462000.1	NESM_000560400.1	NESM_000794400.1	NESM_000590600.1	NESM_000361500.1
LmjF.35.5150:mRNA-p1	biopterin transporter, putative |	40			NESM_000195800.1	NESM_000847500.1	NESM_000808400.1	NESM_000808500.1	NESM_000333400.1	NESM_000808700.1	NESM_000088100.1	NESM_000295000.1	NESM_000132100.1	NESM_000396500.1	NESM_000088000.1	NESM_000088300.1	NESM_000087800.1	NESM_000469400.1	NESM_000088200.1	NESM_000087900.1	NESM_000396600.1	NESM_000295100.1	NESM_000294900.1	NESM_000176900.1	NESM_000219700.1	NESM_000723500.1	NESM_000405500.1	NESM_000586400.1	NESM_000808900.1	NESM_000114100.1	NESM_000269400.1	NESM_000808600.1	NESM_000359700.1	NESM_000808800.1	NESM_000114200.1	NESM_000651500.1	NESM_000235100.1	NESM_000405600.1	NESM_000333300.1	NESM_000462000.1	NESM_000560400.1	NESM_000794400.1	NESM_000590600.1	NESM_000361500.1
LmjF.35.5150:mRNA-p1	biopterin transporter, putative |	40			NESM_000195800.1	NESM_000847500.1	NESM_000808400.1	NESM_000808500.1	NESM_000333400.1	NESM_000808700.1	NESM_000088100.1	NESM_000295000.1	NESM_000132100.1	NESM_000396500.1	NESM_000088000.1	NESM_000088300.1	NESM_000087800.1	NESM_000469400.1	NESM_000088200.1	NESM_000087900.1	NESM_000396600.1	NESM_000295100.1	NESM_000294900.1	NESM_000176900.1	NESM_000219700.1	NESM_000723500.1	NESM_000405500.1	NESM_000586400.1	NESM_000808900.1	NESM_000114100.1	NESM_000269400.1	NESM_000808600.1	NESM_000359700.1	NESM_000808800.1	NESM_000114200.1	NESM_000651500.1	NESM_000235100.1	NESM_000405600.1	NESM_000333300.1	NESM_000462000.1	NESM_000560400.1	NESM_000794400.1	NESM_000590600.1	NESM_000361500.1
LmjF.35.5330:mRNA-p1	isopentenyl-diphosphate delta-isomerase (type II),	1			NESM_000197500.1
LmjF.35.5370:mRNA-p1	diacylglycerol kinase-like protein |	2			NESM_000284500.1	NESM_000710600.1
LmjF.36.0060:mRNA-p1	L-ribulokinase, putative |	1			NESM_000008700.1
LmjF.36.0150:mRNA-p1	6-phosphofructo-2-kinase/fructose-2,6-bisphosphatas,	2			NESM_000007700.1	NESM_000343000.1
LmjF.36.0220:mRNA-p1	dolicholphosphate-mannose synthase |	1			NESM_000007000.1
LmjF.36.0220:mRNA-p1	dolicholphosphate-mannose synthase |	1			NESM_000007000.1
LmjF.36.0260:mRNA-p1	xylulokinase, putative |	1			NESM_000006600.1
LmjF.36.1200:mRNA-p1	GPI alpha-mannosyltransferase III |	1			NESM_000341400.1
LmjF.36.1260:mRNA-p1	fructose-1,6-bisphosphate aldolase |	2			NESM_000524400.1	NESM_000395600.1
LmjF.36.1360:mRNA-p1	adenylate kinase, putative |	3	PKIDDIJD_00033		NESM_000525800.1	NESM_000587500.1	NESM_000858700.1
LmjF.36.1960:mRNA-p1	phosphomannomutase, putative |	1			NESM_000532700.1
LmjF.36.2320:mRNA-p1	glucokinase | transcript_product	2			NESM_000536600.1	NESM_000536500.1
LmjF.36.2350:mRNA-p1	glyceraldehyde 3-phosphate dehydrogenase, cytosolic,	1	PKIDDIJD_00649		NESM_000669200.1
LmjF.36.2360:mRNA-p1	tyrosine aminotransferase | transcript_product	5			NESM_000537000.1	NESM_000537100.1	NESM_000536900.1	NESM_000537200.1	NESM_000537300.1
LmjF.36.2380:mRNA-p1	sterol 24-c-methyltransferase, putative |	2			NESM_000537700.1	NESM_000537800.1
LmjF.36.2470:mRNA-p1	acid phosphatase, putative | transcript_product	1			NESM_000538700.1
LmjF.36.2570:mRNA-p1	membrane-bound acid phosphatase precursor |	8			NESM_000540100.1	NESM_000434900.1	NESM_000540300.1	NESM_000435300.1	NESM_000758100.1	NESM_000105200.1	NESM_000512300.1	NESM_000600500.1
LmjF.36.2610:mRNA-p1	folylpolyglutamate synthetase |	1	PKIDDIJD_00433		NESM_000540500.1
LmjF.36.2660:mRNA-p1	dihydrolipoamide acetyltransferase precursor, putative	4	PKIDDIJD_00543	PKIDDIJD_00166	NESM_000541100.1	NESM_000598200.1	NESM_000137400.1	NESM_000699300.1
LmjF.36.2950:mRNA-p1	succinyl-CoA ligase [GDP-forming] beta-chain, putative	1	PKIDDIJD_00597		NESM_000791900.1
LmjF.36.3470:mRNA-p1	2-oxoglutarate dehydrogenase E1 component, putative |	2	PKIDDIJD_00544		NESM_000110400.1	NESM_000351900.1
LmjF.36.3590:mRNA-p1	cysteine synthase | transcript_product	2			NESM_000016200.1	NESM_000609700.1
LmjF.36.3800:mRNA-p1	aminomethyltransferase, mitochondrial, putative |	1			NESM_000833000.1
LmjF.36.3810:mRNA-p1	aminomethyltransferase, mitochondrial, putative |	1			NESM_000833000.1
LmjF.36.3910:mRNA-p1	S-adenosylhomocysteine hydrolase |	1			NESM_000834100.1
LmjF.36.3910:mRNA-p1	S-adenosylhomocysteine hydrolase |	1			NESM_000834100.1
LmjF.36.4380:mRNA-p1	alternative oxidase-like protein |	1			NESM_000839100.1
LmjF.36.4430:mRNA-p1	asparaginase-like protein |	2			NESM_000839700.1	NESM_000848200.1
LmjF.36.4720:mRNA-p1	methionine synthase reductase, mitochondrial	2			NESM_000842900.1	NESM_000812900.1
LmjF.36.4930:mRNA-p1	translation initiation factor 2 subunit, putative |	1			NESM_000845100.1
LmjF.36.5240:mRNA-p1	glycosyl hydrolase, putative |	2			NESM_000453800.1	NESM_000947100.1
LmjF.36.5240:mRNA-p1	glycosyl hydrolase, putative |	2			NESM_000453800.1	NESM_000947100.1
LmjF.36.5360:mRNA-p1	ubiquinone biosynthesis methyltransferase, putative |	1	PKIDDIJD_00572		NESM_000455100.1
LmjF.36.5360:mRNA-p1	ubiquinone biosynthesis methyltransferase, putative |	1	PKIDDIJD_00572		NESM_000455100.1
LmjF.36.5380:mRNA-p1	NADH dehydrogenase, putative | transcript_product	1			NESM_000455400.1
LmjF.36.5900:mRNA-p1	choline/ethanolamine phosphotransferase, putative |	2			NESM_000280100.1	NESM_000884800.1
LmjF.36.5910:mRNA-p1	enolase-phosphatase e1-like |	1			NESM_000280200.1
LmjF.36.5960:mRNA-p1	glycerophosphoryl diester phosphodiesterase, putative |	1			NESM_000280700.1
LmjF.36.6090:mRNA-p1	ABC1 family, putative | transcript_product	2	PKIDDIJD_00569		NESM_000282200.1	NESM_000290200.1
LmjF.36.6310:mRNA-p1	homocysteine S-methyltransferase, putative |	1			NESM_000432500.1
LmjF.36.6390:mRNA-p1	methylenetetrahydrofolate reductase, putative |	2			NESM_000434100.1	NESM_000533100.1
LmjF.36.6460:mRNA-p1	tartrate-sensitive acid phosphatase acp-3.2, putative |	5			NESM_000434900.1	NESM_000435300.1	NESM_000540100.1	NESM_000758100.1	NESM_000512300.1
LmjF.36.6650:mRNA-p1	2,3-bisphosphoglycerate-independent phosphoglycerate	1			NESM_000437700.1
LmjF.36.6760:mRNA-p1	ATP synthase delta (OSCP) subunit, putative |	1			NESM_000438900.1
LmjF.36.6995:mRNA-p1	cytochrome oxidase subunit IX, putative |	1			NESM_000441900.1
Q5L5E7.1	Pyruvoyl-dependent arginine decarboxylase subunit alpha	0
P45456.1	Isocitrate lyase 1	0
P07327.2	Alcohol dehydrogenase 1A	0
P32818.1	Maltogenic alpha-amylase	0
Q7WKW5.1	Acetylornithine aminotransferase 1, ACOAT 1	0	PKIDDIJD_00403	PKIDDIJD_00345
P54638.2	Acetylornithine deacetylase	0
Q5WHY3.1	Argininosuccinate lyas 1	1	PKIDDIJD_00198		NESM_000735200.1
P53223.1	Dolichyldiphosphatase	0
Q12452.1	3-keto-steroid reductase	0
g01810_seq02	diaminopimelate epimerase	1	PKIDDIJD_00852		NESM_000032900.1
g01810_seq02	diaminopimelate epimerase	1	PKIDDIJD_00852		NESM_000032900.1
g05010_seq09	glycerol dehydrogenase	0
g06515_seq15	catalase | not available	1			NESM_000361300.1
g08888_seq27	diaminopimelate decarboxylase	1	PKIDDIJD_00950		NESM_000330800.1
P0A3F2.1	Glycogen synthase 1	0
Q9UI32.2	Glutaminase mitochondrial	0
Q8LCP6.2	Endoglucanase 10;	0
P62047.1	L-lactate dehydrogenase *	1			NESM_000538000.1
LmjF22.0340	methylenetetrahydrofolate dehydrogenase-like protein	1			NESM_000828600.1
LmjF25.1170	ATPase beta subunit, putative	4	PKIDDIJD_00705	PKIDDIJD_00707	NESM_000771400.1	NESM_000771500.1	NESM_000745300.1	NESM_000598300.1
LmjF26.0140	adenine phosphoribosyltransferase	2			NESM_000151900.1	NESM_000151800.1
LmjF26.2280	nitrilase, putative	1	PKIDDIJD_00089		NESM_000165200.1
LmjF28.2860	cytosolic malate dehydrogenase	0	PKIDDIJD_00391
LmjF31.2150	prostaglandin f2-alpha synthase	3			NESM_000654700.1	NESM_000307700.1	NESM_000502200.1
LmjF31.2450	hypothetical protein, unknown function	2			NESM_000261400.1	NESM_000261300.1
LmjF31.2640	2-oxoglutarate dehydrogenase, e3 component, lipoamide dehydrogenase	4	PKIDDIJD_00542		NESM_000263600.1	NESM_000712000.1	NESM_000263700.1	NESM_000731700.1
LmjF32.0010	hypothetical protein, conserved	1			NESM_000303000.1
LmjF35.3010	glyoxalase I,trypanothione-dependent glyoxalase I	2			NESM_000189300.1	NESM_000189400.1
LmjF35.3160	riboflavin kinase/fmn adenylyltransferase-like protein	1			NESM_000187400.1
LmjF36.0620	hypothetical protein, conserved, ATPase epsilon	1			NESM_000867700.1
[truncated: 102 more columns]

## Sheet: Suppl. Table 1B
N. esmeraldas metabolic enzymes not present in L. major
N. esmeraldas protein ID	Annotation
NESM_000433800.1	10 TM Acyl Transferase domain found in Cas1p,
NESM_000870200.1	AAA domain (dynein-related subfamily), putative
NESM_000325800.1	Acetyltransferase (GNAT) domain/Acetyltransferase
NESM_000094600.1	Acetyltransferase (GNAT) family, putative
NESM_000287400.1	Acetyltransferase (GNAT) family, putative
NESM_000325900.1	Acetyltransferase (GNAT) family/Acetyltransferase
NESM_000112700.1	ACT domain containing protein, putative
NESM_000789600.1	ADP-ribosylation factor GTPase activating protein,
NESM_000148900.1	Alanine racemase, N-terminal domain/Alanine
NESM_000863000.1	Alcohol dehydrogenase GroES-like
NESM_000493200.1	Aldo/keto reductase family, putative
NESM_000493300.1	Aldo/keto reductase family, putative
NESM_000738900.1	Alpha/beta hydrolase family, putative
NESM_000776800.1	Alpha/beta hydrolase family, putative
NESM_000397200.1	Alphaherpesvirus glycoprotein E/Wnt and FGF
NESM_000127500.1	Amastin surface glycoprotein, putative
NESM_000572200.1	Amastin surface glycoprotein, putative
NESM_000767500.1	Amastin surface glycoprotein, putative
NESM_000794600.1	Amastin surface glycoprotein, putative
NESM_000794700.1	Amastin surface glycoprotein, putative
NESM_000799700.1	Amastin surface glycoprotein, putative
NESM_000658900.1	Amino acid permease/C-terminus of AA_permease,
NESM_000650000.1	Ankyrin repeats (3 copies)/Ankyrin repeat, putative
NESM_000716600.1	Ankyrin repeats (3 copies)/Ankyrin repeat, putative
NESM_000272100.1	ANTH domain containing protein, putative
NESM_000077900.1	Arginase family, putative
NESM_000591100.1	Arrestin (or S-antigen), N-terminal domain
NESM_000591200.1	Arrestin (or S-antigen), N-terminal domain
NESM_000690200.1	Arrestin (or S-antigen), N-terminal domain
NESM_000707500.1	Asparaginase, putative
NESM_000064200.1	beta galactofuranosyl glycosyle transferase
NESM_000638000.1	beta galactofuranosyl glycosyle transferase
NESM_000747100.1	beta galactofuranosyl glycosyle transferase
NESM_000444400.1	Biotin carboxylase C-terminal domain containing
NESM_000275600.1	C2 domain containing protein, putative
NESM_000810600.1	C2 domain containing protein, putative
NESM_000868100.1	CAP-Gly domain/CRAL/TRIO domain containing protein,
NESM_000361300.1	Catalase/Catalase-related immune-responsive,
NESM_000525600.1	Catalytic LigB subunit of aromatic ring-opening
NESM_000525700.1	Catalytic LigB subunit of aromatic ring-opening
NESM_000419300.1	conserved protein, unknown function
NESM_000819600.1	CorA-like Mg2+ transporter protein, putative
NESM_000947500.1	CorA-like Mg2+ transporter protein, putative
NESM_000173400.1	Cupin superfamily protein, putative
NESM_000368800.1	cyclopropane-fatty-acyl-phospholipid synthase
NESM_000374100.1	D-isomer specific 2-hydroxyacid dehydrogenase, NAD
NESM_000374200.1	D-isomer specific 2-hydroxyacid dehydrogenase, NAD
NESM_000291200.1	Degradation arginine-rich protein for mis-folding,
NESM_000032900.1	Diaminopimelate epimerase, putative
NESM_000568500.1	DnaJ domain containing protein, putative
NESM_000832400.1	Dpy-30 motif containing protein, putative
NESM_000506400.1	DSBA-like thioredoxin domain containing protein,
NESM_000080800.1	EF hand, putative
NESM_000701000.1	EF-hand domain containing protein, putative
NESM_000432200.1	Endonuclease-reverse transcriptase, putative
NESM_000099200.1	Endonuclease-reverse transcriptase/Reverse
NESM_000394100.1	Endonuclease-reverse transcriptase/Reverse
NESM_000284700.1	Eukaryotic aspartyl protease/Xylanase inhibitor
NESM_000752900.1	F-box domain containing protein, putative
NESM_000118900.1	FAD dependent oxidoreductase, putative
NESM_000228000.1	FAD dependent oxidoreductase, putative
NESM_000509700.1	FAD dependent oxidoreductase/NAD(P)-binding
NESM_000870400.1	Ferritin-like domain containing protein, putative
NESM_000844900.1	Ferrochelatase, putative
NESM_000471100.1	Fibronectin type III domain containing protein,
NESM_000667900.1	FUN14 family, putative
NESM_000668200.1	FUN14 family, putative
NESM_000151200.1	FYVE zinc finger containing protein, putative
NESM_000503000.1	FYVE zinc finger containing protein, putative
NESM_000586900.1	Globin/Oxidoreductase FAD-binding
NESM_000505700.1	Glutathione S-transferase, N-terminal
NESM_000505800.1	Glutathione S-transferase, N-terminal
NESM_000948100.1	Glycolipid 2-alpha-mannosyltransferase, putative
NESM_000264800.1	Glycoprotein UL132, putative
NESM_000741400.1	Glycosyl hydrolase family 3 N terminal
NESM_000144200.1	Glycosyl hydrolase family 47, putative
NESM_000144300.1	Glycosyl hydrolase family 47, putative
NESM_000858400.1	HPP family, putative
NESM_000944900.1	IgA Peptidase M64, putative
NESM_000146100.1	Kelch motif containing protein, putative
NESM_000755600.1	KH domain containing protein, putative
NESM_000228900.1	Kinesin motor domain containing protein, putative
NESM_000222100.1	kinetoplast-associated protein-like protein
NESM_000568600.1	L-lysine 6-monooxygenase (NADPH-requiring)/FAD
NESM_000538000.1	lactate/malate dehydrogenase, NAD binding
NESM_000722400.1	Leishmanolysin, putative
NESM_000747000.1	Leishmanolysin, putative
NESM_000077600.1	Leucine Rich repeat, putative
NESM_000268900.1	Leucine Rich repeat, putative
NESM_000472900.1	Leucine rich repeat/Leucine Rich Repeat, putative
NESM_000940900.1	Lipase (class 3)/PGAP1-like protein, putative
NESM_000005000.1	Lipase (class 3)/TRAF-type zinc finger containing
NESM_000735200.1	Lyase/Argininosuccinate lyase C-terminal, putative
NESM_000312700.1	Mannitol dehydrogenase Rossmann domain/Mannitol
NESM_000024300.1	MatE, putative
NESM_000387200.1	Memo-like protein, putative
NESM_000026000.1	META domain containing protein, putative
NESM_000013800.1	Methyltransferase domain containing protein,
NESM_000009100.1	Methyltransferase domain/Tellurite resistance
NESM_000285400.1	Miro-like protein/Ras family, putative
NESM_000250300.1	N-acetyltransferase, putative
NESM_000250400.1	N-acetyltransferase, putative
NESM_000813300.1	NAD-specific glutamate dehydrogenase, putative
NESM_000740500.1	Nitronate monooxygenase, putative
NESM_000835100.1	Nucleotidyltransferase domain containing protein,
NESM_000645200.1	Nucleotidyltransferase domain/Domain of unknown
NESM_000578000.1	NUDIX domain containing protein, putative
NESM_000921900.1	Opioid growth factor receptor (OGFr) conserved
NESM_000818300.1	PDZ domain (Also known as DHR or GLGF)/PDZ domain
NESM_000862800.1	Penicillin amidase, putative
NESM_000201500.1	pfkB family carbohydrate kinase, putative
NESM_000823100.1	pfkB family carbohydrate kinase, putative
NESM_000111000.1	PGAP1-like protein, putative
NESM_000135300.1	Phage integrase family, putative
NESM_000331700.1	Phage integrase family, putative
NESM_000360800.1	Phage integrase family, putative
NESM_000396200.1	Phage integrase family, putative
NESM_000650900.1	Phosphoglycerate kinase, putative
NESM_000564500.1	Phosphotransferase enzyme family, putative
NESM_000071200.1	Phytanoyl-CoA dioxygenase (PhyH), putative
NESM_000121700.1	Phytanoyl-CoA dioxygenase (PhyH), putative
NESM_000655600.1	PIN domain containing protein, putative
NESM_000662100.1	Pirin/Pirin C-terminal cupin domain containing
NESM_000511500.1	PLAC8 family, putative
NESM_000805000.1	PLAC8 family, putative
NESM_000805100.1	PLAC8 family, putative
NESM_000190400.1	Poly (ADP-ribose) glycohydrolase (PARG), putative
NESM_000624800.1	Polycystin cation channel, putative
NESM_000949700.1	Polycystin cation channel, putative
NESM_000631800.1	Polysaccharide deacetylase, putative
NESM_000302900.1	Protein of unknown function (DUF1498), putative
NESM_000144000.1	Protein of unknown function (DUF229), putative
NESM_000686100.1	Protein of unknown function (DUF563), putative
NESM_000940100.1	pumilio protein, putative
NESM_000093200.1	Putative methyltransferase, putative
NESM_000941700.1	Putative methyltransferase, putative
NESM_000509800.1	Pyridine nucleotide-disulphide oxidoreductase/FAD
NESM_000330800.1	Pyridoxal-dependent decarboxylase, pyridoxal
NESM_000552900.1	Pyridoxal-dependent decarboxylase, pyridoxal
NESM_000202900.1	Pyridoxal-phosphate dependent enzyme, putative
NESM_000650400.1	RasGEF domain containing protein, putative
NESM_000134800.1	Retrotransposable element SLACS
NESM_000134900.1	Retrotransposable element SLACS
NESM_000055500.1	Reverse transcriptase (RNA-dependent DNA
NESM_000089300.1	Reverse transcriptase (RNA-dependent DNA
NESM_000138500.1	Reverse transcriptase (RNA-dependent DNA
NESM_000359800.1	Reverse transcriptase (RNA-dependent DNA
NESM_000413600.1	Reverse transcriptase (RNA-dependent DNA
NESM_000431500.1	Reverse transcriptase (RNA-dependent DNA
NESM_000768000.1	Reverse transcriptase (RNA-dependent DNA
NESM_000182000.1	Reverse transcriptase-like, putative
NESM_000414100.1	Reverse transcriptase-like, putative
NESM_000397400.1	Rhabdovirus spike glycoprotein, putative
NESM_000127400.1	Rhodanese-like domain/Protein of unknown function
NESM_000165300.1	RibD C-terminal domain containing protein, putative
NESM_000165400.1	RibD C-terminal domain containing protein, putative
NESM_000165500.1	RibD C-terminal domain containing protein, putative
NESM_000769900.1	Ribonuclease 3, putative
NESM_000093700.1	Ribonuclease H2 non-catalytic subunit
NESM_000578600.1	Ring finger domain/Zn-finger in
NESM_000462600.1	RING-H2 zinc finger/Ring finger
NESM_000107400.1	RNA recognition motif. (a.k.a. RRM, RBD, or RNP
NESM_000229100.1	RNA recognition motif. (a.k.a. RRM, RBD, or RNP
NESM_000830900.1	RNA recognition motif. (a.k.a. RRM, RBD, or RNP
NESM_000370700.1	RNase H, putative
NESM_000611400.1	RNase H, putative
NESM_000736600.1	RNase III domain gene
NESM_000469600.1	Sedlin, N-terminal conserved region containing
NESM_000056200.1	short chain dehydrogenase/KR domain/Enoyl-(Acyl
NESM_000672000.1	short chain dehydrogenase/KR domain/NAD dependent
NESM_000908700.1	short chain dehydrogenase/KR domain/NAD dependent
NESM_000378400.1	Sir2 family, putative
NESM_000242300.1	SMP-30/Gluconolaconase/LRE-like region containing
NESM_000491000.1	SnoaL-like domain containing protein, putative
NESM_000625200.1	Subtilase family/CUB domain containing protein,
NESM_000669700.1	Sulfate transporter N-terminal domain with GLY
NESM_000791000.1	Swi5, putative
NESM_000331600.1	TATE DNA Transposon
NESM_000396100.1	TATE DNA Transposon
NESM_000349100.1	TATE DNA Transposon
NESM_000461700.1	TATE DNA Transposon
NESM_000640900.1	TATE DNA Transposon
NESM_000568200.1	Thiopurine S-methyltransferase (TPMT), putative
NESM_000776600.1	Thioredoxin/Thioredoxin-like domain containing
NESM_000887500.1	Transferase family, putative
NESM_000399000.1	Tubulin binding cofactor C, putative
NESM_000690800.1	Type III restriction enzyme, res subunit/DEAD/DEAH
NESM_000274900.1	ubiquitin-conjugating enzyme E2, putative
NESM_000207800.1	UEV domain/Zinc finger, C3HC4 type (RING finger)
NESM_000080000.1	Vacuolar sorting protein 39 domain 2, putative
NESM_000342300.1	Vacuolar sorting protein 39 domain 2, putative
NESM_000826200.1	Variant-surface-glycoprotein phospholipase C,
NESM_000224700.1	WD domain, G-beta repeat, putative
NESM_000808200.1	WD domain, G-beta repeat, putative
NESM_000202600.1	WGR domain/Poly(ADP-ribose) polymerase, regulatory
NESM_000385800.1	WW domain containing protein, putative
NESM_000120700.1	Zinc finger C-x8-C-x5-C-x3-H type (and similar),
NESM_000687000.1	Zinc finger, C3HC4 type (RING finger) containing
NESM_000810200.1	Zinc finger, C3HC4 type (RING finger)/Ring finger
NESM_000827300.1	Zinc finger, ZZ type, putative
NESM_000163600.1	Zinc-finger (CX5CX6HX5H) motif containing protein,
NESM_000826400.1	Zn-finger in Ran binding protein and others,

## Sheet: Suppl. Table 1C
Endosymbiont-specific proteins of Ca. P. novymonadis
Ca. P. novymonadis protein ID	Annotation
PKIDDIJD_00001	10 kDa chaperonin 3
PKIDDIJD_00002	60 kDa chaperonin
PKIDDIJD_00003	hypothetical protein
PKIDDIJD_00004	hypothetical protein
PKIDDIJD_00005	Branched-chain-amino-acid aminotransferase
PKIDDIJD_00006	Phosphoglycerate kinase
PKIDDIJD_00007	Fructose-bisphosphate aldolase
PKIDDIJD_00008	Phosphoribosylaminoimidazole-succinocarboxamide synthase
PKIDDIJD_00009	N5-carboxyaminoimidazole ribonucleotide mutase
PKIDDIJD_00010	N5-carboxyaminoimidazole ribonucleotide synthase
PKIDDIJD_00011	Threonylcarbamoyl-AMP synthase
PKIDDIJD_00012	Multidrug resistance protein MexA
PKIDDIJD_00013	Multidrug efflux pump subunit AcrB
PKIDDIJD_00014	Outer membrane protein OprM
PKIDDIJD_00015	hypothetical protein
PKIDDIJD_00016	hypothetical protein
PKIDDIJD_00017	hypothetical protein
PKIDDIJD_00018	p-hydroxyphenylacetate 3-hydroxylase, reductase component
PKIDDIJD_00019	Pyridoxine/pyridoxamine 5'-phosphate oxidase
PKIDDIJD_00020	L-asparaginase
PKIDDIJD_00021	hypothetical protein
PKIDDIJD_00022	30S ribosomal protein S6
PKIDDIJD_00023	Primosomal replication protein n
PKIDDIJD_00024	30S ribosomal protein S18
PKIDDIJD_00025	50S ribosomal protein L9
PKIDDIJD_00026	Replicative DNA helicase
PKIDDIJD_00027	hypothetical protein
PKIDDIJD_00028	Low-affinity inorganic phosphate transporter 1
PKIDDIJD_00029	hypothetical protein
PKIDDIJD_00030	30S ribosomal protein S20
PKIDDIJD_00031	Lipid II flippase MurJ
PKIDDIJD_00032	hypothetical protein
PKIDDIJD_00033	Adenylate kinase
PKIDDIJD_00034	3-deoxy-manno-octulosonate cytidylyltransferase
PKIDDIJD_00035	hypothetical protein
PKIDDIJD_00036	Tetraacyldisaccharide 4'-kinase
PKIDDIJD_00037	Exodeoxyribonuclease 7 large subunit
PKIDDIJD_00038	Superoxide dismutase [Fe]
PKIDDIJD_00039	hypothetical protein
PKIDDIJD_00040	Deoxyuridine 5'-triphosphate nucleotidohydrolase
PKIDDIJD_00041	Coenzyme A biosynthesis bifunctional protein CoaBC
PKIDDIJD_00042	Lipoprotein signal peptidase
PKIDDIJD_00043	Isoleucine--tRNA ligase
PKIDDIJD_00044	Riboflavin biosynthesis protein RibF
PKIDDIJD_00045	Phosphoribosylglycinamide formyltransferase
PKIDDIJD_00046	Ribosomal RNA small subunit methyltransferase B
PKIDDIJD_00047	putative MscS family protein.1
PKIDDIJD_00048	hypothetical protein
PKIDDIJD_00049	Quinolinate synthase A
PKIDDIJD_00050	Nicotinate-nucleotide pyrophosphorylase [carboxylating]
PKIDDIJD_00051	L-aspartate oxidase
PKIDDIJD_00052	50S ribosomal protein L33
PKIDDIJD_00053	50S ribosomal protein L28
PKIDDIJD_00054	FKBP-type 16 kDa peptidyl-prolyl cis-trans isomerase
PKIDDIJD_00055	4-hydroxy-3-methylbut-2-enyl diphosphate reductase
PKIDDIJD_00057	Phthiocerol synthesis polyketide synthase type I PpsC
PKIDDIJD_00058	hypothetical protein
PKIDDIJD_00059	Triosephosphate isomerase
PKIDDIJD_00060	Protein-export membrane protein SecG
PKIDDIJD_00062	NAD(P)H-quinone oxidoreductase subunit 3
PKIDDIJD_00063	NADH-quinone oxidoreductase subunit B
PKIDDIJD_00064	NADH-quinone oxidoreductase chain 5
PKIDDIJD_00065	NADH-quinone oxidoreductase subunit D
PKIDDIJD_00066	NADH-quinone oxidoreductase subunit 2
PKIDDIJD_00067	NADH-quinone oxidoreductase subunit F
PKIDDIJD_00068	NADH-quinone oxidoreductase chain 3
PKIDDIJD_00069	NADH-quinone oxidoreductase subunit H
PKIDDIJD_00070	NADH-quinone oxidoreductase subunit I
PKIDDIJD_00071	NADH-quinone oxidoreductase subunit J
PKIDDIJD_00072	NADH-quinone oxidoreductase subunit K
PKIDDIJD_00073	NADH-quinone oxidoreductase subunit L
PKIDDIJD_00074	NADH-quinone oxidoreductase subunit M
PKIDDIJD_00075	NADH-quinone oxidoreductase subunit N
PKIDDIJD_00076	hypothetical protein
PKIDDIJD_00077	hypothetical protein
PKIDDIJD_00079	hypothetical protein
PKIDDIJD_00080	hypothetical protein
PKIDDIJD_00081	hypothetical protein
PKIDDIJD_00082	Queuine tRNA-ribosyltransferase
PKIDDIJD_00083	ATP-dependent DNA helicase RecG
PKIDDIJD_00084	Thiamine-phosphate synthase
PKIDDIJD_00085	4-hydroxybenzoate octaprenyltransferase
PKIDDIJD_00086	hypothetical protein
PKIDDIJD_00087	Phospho-2-dehydro-3-deoxyheptonate aldolase, Phe-sensitive
PKIDDIJD_00088	Metalloprotease TldD
PKIDDIJD_00089	2-oxoglutaramate amidase
PKIDDIJD_00090	DNA repair protein RecN
PKIDDIJD_00091	NAD kinase
PKIDDIJD_00092	Ferrochelatase
PKIDDIJD_00093	Protein GrpE
PKIDDIJD_00094	Chaperone protein DnaK
PKIDDIJD_00095	Chaperone protein DnaJ
PKIDDIJD_00096	Aminodeoxychorismate synthase component 1
PKIDDIJD_00097	3-methyl-2-oxobutanoate hydroxymethyltransferase
PKIDDIJD_00098	2-amino-4-hydroxy-6-hydroxymethyldihydropteridine pyrophosphokinase
PKIDDIJD_00099	Poly(A) polymerase I
PKIDDIJD_00100	Putative hydrolase
PKIDDIJD_00101	DnaA regulatory inactivator Hda
PKIDDIJD_00102	Phosphoribosylformylglycinamidine cyclo-ligase
PKIDDIJD_00103	tRNA dimethylallyltransferase
PKIDDIJD_00104	DNA mismatch repair protein MutL
PKIDDIJD_00105	hypothetical protein
PKIDDIJD_00106	putative membrane protein
PKIDDIJD_00107	N-acetylmuramoyl-L-alanine amidase AmiC
PKIDDIJD_00108	tRNA threonylcarbamoyladenosine biosynthesis protein TsaE
PKIDDIJD_00109	Tyrosine recombinase XerD
PKIDDIJD_00110	putative glycerol-3-phosphate acyltransferase
PKIDDIJD_00111	hypothetical protein
PKIDDIJD_00112	UDP-N-acetylenolpyruvoylglucosamine reductase
PKIDDIJD_00113	Ornithine carbamoyltransferase
PKIDDIJD_00114	hypothetical protein
PKIDDIJD_00115	hypothetical protein
PKIDDIJD_00116	hypothetical protein
PKIDDIJD_00117	Ferrous iron transport protein B
PKIDDIJD_00118	hypothetical protein
PKIDDIJD_00119	Glutamate--tRNA ligase
PKIDDIJD_00120	Inositol-1-monophosphatase
PKIDDIJD_00121	hypothetical protein
PKIDDIJD_00122	tRNA (cytidine/uridine-2'-O-)-methyltransferase TrmJ
PKIDDIJD_00123	UDP-2,3-diacylglucosamine hydrolase
PKIDDIJD_00124	Peptidyl-prolyl cis-trans isomerase cyp18
PKIDDIJD_00125	hypothetical protein
PKIDDIJD_00126	Cysteine--tRNA ligase
PKIDDIJD_00127	DNA-3-methyladenine glycosylase
PKIDDIJD_00128	Acetyl-coenzyme A carboxylase carboxyl transferase subunit alpha
PKIDDIJD_00129	tRNA(Ile)-lysidine synthase
PKIDDIJD_00130	Aspartate kinase
PKIDDIJD_00132	Multidrug transporter MdfA
PKIDDIJD_00133	Enoyl-[acyl-carrier-protein] reductase [NADH] FabI
PKIDDIJD_00134	Gamma-DL-glutamyl hydrolase
PKIDDIJD_00135	hypothetical protein
PKIDDIJD_00136	Thioredoxin-1
PKIDDIJD_00137	hypothetical protein
PKIDDIJD_00138	DNA polymerase III subunit tau
PKIDDIJD_00139	Nucleoid-associated protein YbaB
PKIDDIJD_00140	Recombination protein RecR
PKIDDIJD_00141	hypothetical protein
PKIDDIJD_00142	hypothetical protein
PKIDDIJD_00143	5'-nucleotidase SurE
PKIDDIJD_00144	Murein hydrolase activator NlpD
PKIDDIJD_00145	hypothetical protein
PKIDDIJD_00146	Modulator of FtsH protease YccA
PKIDDIJD_00147	Nucleoside diphosphate kinase
PKIDDIJD_00148	Dual-specificity RNA methyltransferase RlmN
PKIDDIJD_00149	hypothetical protein
PKIDDIJD_00150	Cytoskeleton protein RodZ
PKIDDIJD_00151	4-hydroxy-3-methylbut-2-en-1-yl diphosphate synthase (flavodoxin)
PKIDDIJD_00152	Histidine--tRNA ligase
PKIDDIJD_00153	hypothetical protein
PKIDDIJD_00154	Outer membrane protein assembly factor BamB
PKIDDIJD_00155	GTPase Der
PKIDDIJD_00156	RNA-binding protein Hfq
PKIDDIJD_00157	GTPase HflX
PKIDDIJD_00158	Modulator of FtsH protease HflK
PKIDDIJD_00159	Modulator of FtsH protease HflC
PKIDDIJD_00160	ATP phosphoribosyltransferase regulatory subunit
PKIDDIJD_00161	Adenylosuccinate synthetase
PKIDDIJD_00162	Xanthine phosphoribosyltransferase
PKIDDIJD_00163	Oligopeptidase A
PKIDDIJD_00164	Bifunctional protein FolD protein
PKIDDIJD_00165	Pyruvate dehydrogenase E1 component
PKIDDIJD_00166	Dihydrolipoyllysine-residue acetyltransferase component of pyruvate dehydrogenase complex
PKIDDIJD_00167	Dihydrolipoyl dehydrogenase
PKIDDIJD_00168	Acetolactate synthase isozyme 3 large subunit
PKIDDIJD_00169	Acetolactate synthase isozyme 3 small subunit
PKIDDIJD_00170	Ketol-acid reductoisomerase
PKIDDIJD_00171	Phosphatidylserine decarboxylase proenzyme
PKIDDIJD_00172	Phosphatidylcholine synthase
PKIDDIJD_00173	2-isopropylmalate synthase
PKIDDIJD_00174	30S ribosomal protein S15
PKIDDIJD_00175	Polyribonucleotide nucleotidyltransferase
PKIDDIJD_00178	Multidrug resistance protein NorM
PKIDDIJD_00179	hypothetical protein
PKIDDIJD_00180	50S ribosomal protein L31 type B
PKIDDIJD_00181	NAD(P)H dehydrogenase (quinone)
PKIDDIJD_00182	hypothetical protein
PKIDDIJD_00183	hypothetical protein
PKIDDIJD_00184	Inosine-5'-monophosphate dehydrogenase
PKIDDIJD_00185	Chorismate synthase
PKIDDIJD_00186	Electron transfer flavoprotein-ubiquinone oxidoreductase
PKIDDIJD_00187	hypothetical protein
PKIDDIJD_00188	GTP pyrophosphokinase
PKIDDIJD_00190	Threonine--tRNA ligase
PKIDDIJD_00191	Translation initiation factor IF-3
PKIDDIJD_00192	50S ribosomal protein L35
PKIDDIJD_00193	50S ribosomal protein L20
PKIDDIJD_00194	Phenylalanine--tRNA ligase alpha subunit
PKIDDIJD_00195	Phenylalanine--tRNA ligase beta subunit
PKIDDIJD_00196	Peptide chain release factor 2
PKIDDIJD_00197	Lysine--tRNA ligase
PKIDDIJD_00198	Argininosuccinate lyase
PKIDDIJD_00199	Putative ribosome biogenesis GTPase RsgA
PKIDDIJD_00200	Protease HtpX
PKIDDIJD_00201	Oligoribonuclease
PKIDDIJD_00202	hypothetical protein
PKIDDIJD_00203	Metalloprotease PmbA
PKIDDIJD_00204	Glutamine--tRNA ligase
PKIDDIJD_00205	ABC transporter ATP-binding protein uup
PKIDDIJD_00206	DNA topoisomerase 4 subunit B
PKIDDIJD_00207	DNA topoisomerase 4 subunit A
PKIDDIJD_00208	hypothetical protein
PKIDDIJD_00209	Chorismate pyruvate-lyase
PKIDDIJD_00211	Oxygen-independent coproporphyrinogen-III oxidase-like protein YqeR
PKIDDIJD_00212	dITP/XTP pyrophosphatase
PKIDDIJD_00213	Ribonuclease PH
PKIDDIJD_00214	hypothetical protein
PKIDDIJD_00215	Guanylate kinase
PKIDDIJD_00216	DNA-directed RNA polymerase subunit omega
PKIDDIJD_00217	Bifunctional (p)ppGpp synthase/hydrolase SpoT
PKIDDIJD_00219	hypothetical protein
PKIDDIJD_00220	Ubiquinone biosynthesis O-methyltransferase
PKIDDIJD_00221	Porphobilinogen deaminase
PKIDDIJD_00222	Uroporphyrinogen-III synthase
PKIDDIJD_00223	hypothetical protein
PKIDDIJD_00224	Inorganic pyrophosphatase
PKIDDIJD_00225	Glutamine-dependent NAD(+) synthetase
PKIDDIJD_00226	Nitrogen regulatory protein P-II
PKIDDIJD_00227	putative DNA endonuclease SmrA
PKIDDIJD_00228	Thioredoxin reductase
PKIDDIJD_00229	DNA translocase FtsK
PKIDDIJD_00230	Outer-membrane lipoprotein carrier protein
PKIDDIJD_00231	Replication-associated recombination protein A
PKIDDIJD_00232	Serine--tRNA ligase
PKIDDIJD_00234	tRNA-specific adenosine deaminase
PKIDDIJD_00235	Murein tetrapeptide carboxypeptidase
PKIDDIJD_00236	Multidrug export protein MepA
PKIDDIJD_00237	GMP synthase [glutamine-hydrolyzing]
PKIDDIJD_00238	hypothetical protein
PKIDDIJD_00239	Inosine-5'-monophosphate dehydrogenase
PKIDDIJD_00240	Persistence and stress-resistance antitoxin PasI
PKIDDIJD_00241	Persistence and stress-resistance toxin PasT
PKIDDIJD_00242	SsrA-binding protein
PKIDDIJD_00243	Modulator of FtsH protease HflK
PKIDDIJD_00244	hypothetical protein
PKIDDIJD_00245	Phosphoenolpyruvate synthase
PKIDDIJD_00246	Phosphoenolpyruvate synthase regulatory protein
PKIDDIJD_00247	23S rRNA (guanosine-2'-O-)-methyltransferase RlmB
PKIDDIJD_00248	Ribonuclease HII
PKIDDIJD_00249	Lipid-A-disaccharide synthase
PKIDDIJD_00250	Acyl-[acyl-carrier-protein]--UDP-N-acetylglucosamine O-acyltransferase
PKIDDIJD_00251	3-hydroxyacyl-[acyl-carrier-protein] dehydratase FabZ
PKIDDIJD_00252	UDP-3-O-acylglucosamine N-acyltransferase
PKIDDIJD_00253	Chaperone protein Skp
PKIDDIJD_00254	Outer membrane protein assembly factor BamA
PKIDDIJD_00255	1-deoxy-D-xylulose 5-phosphate reductoisomerase
PKIDDIJD_00256	Phosphatidate cytidylyltransferase
PKIDDIJD_00257	Ditrans,polycis-undecaprenyl-diphosphate synthase ((2E,6E)-farnesyl-diphosphate specific)
PKIDDIJD_00258	Ribosome-recycling factor
PKIDDIJD_00259	Uridylate kinase
PKIDDIJD_00260	Elongation factor Ts
PKIDDIJD_00261	30S ribosomal protein S2
PKIDDIJD_00262	Methionine aminopeptidase
PKIDDIJD_00263	hypothetical protein
PKIDDIJD_00264	DNA ligase
PKIDDIJD_00265	Cell division protein ZipA
PKIDDIJD_00266	hypothetical protein
PKIDDIJD_00267	LL-diaminopimelate aminotransferase
PKIDDIJD_00268	2,3,4,5-tetrahydropyridine-2,6-dicarboxylate N-succinyltransferase
PKIDDIJD_00269	Regulatory protein MgsR
PKIDDIJD_00270	Succinyl-diaminopimelate desuccinylase
PKIDDIJD_00271	50S ribosomal protein L3 glutamine methyltransferase
PKIDDIJD_00272	putative cardiolipin synthase YwiE
PKIDDIJD_00273	putative ABC transporter ATP-binding protein YheS
PKIDDIJD_00274	DNA repair protein RadA
PKIDDIJD_00275	Lysophospholipid transporter LplT
PKIDDIJD_00276	Hydroxymethylpyrimidine/phosphomethylpyrimidine kinase
PKIDDIJD_00277	hypothetical protein
PKIDDIJD_00278	hypothetical protein
PKIDDIJD_00279	tRNA threonylcarbamoyladenosine biosynthesis protein TsaB
PKIDDIJD_00280	ATP-dependent RNA helicase RhlE
PKIDDIJD_00281	Chaperone protein ClpB
PKIDDIJD_00282	hypothetical protein
PKIDDIJD_00283	Threonine synthase
PKIDDIJD_00284	Homoserine dehydrogenase
PKIDDIJD_00285	hypothetical protein
PKIDDIJD_00286	Undecaprenyl phosphate-alpha-4-amino-4-deoxy-L-arabinose arabinosyl transferase
PKIDDIJD_00287	putative 4-amino-4-deoxy-L-arabinose-phosphoundecaprenol flippase subunit ArnF
PKIDDIJD_00288	UDP-4-amino-4-deoxy-L-arabinose--oxoglutarate aminotransferase
PKIDDIJD_00289	Undecaprenyl-phosphate 4-deoxy-4-formamido-L-arabinose transferase
PKIDDIJD_00290	Bifunctional polymyxin resistance protein ArnA
PKIDDIJD_00291	Bifunctional polymyxin resistance protein ArnA
PKIDDIJD_00292	putative 4-deoxy-4-formamido-L-arabinose-phosphoundecaprenol deformylase ArnD
PKIDDIJD_00293	Putative peroxiredoxin bcp
PKIDDIJD_00294	hypothetical protein
PKIDDIJD_00295	hypothetical protein
PKIDDIJD_00296	2Fe-2S ferredoxin
PKIDDIJD_00297	Chaperone protein HscA
PKIDDIJD_00298	hypothetical protein
PKIDDIJD_00299	Iron-binding protein IscA
PKIDDIJD_00300	Iron-sulfur cluster assembly scaffold protein IscU
PKIDDIJD_00301	Cysteine desulfurase IscS
PKIDDIJD_00302	HTH-type transcriptional regulator IscR
PKIDDIJD_00303	UvrABC system protein B
PKIDDIJD_00304	Aromatic-amino-acid aminotransferase
PKIDDIJD_00305	Electron transport complex subunit RsxB
PKIDDIJD_00306	Endonuclease III
PKIDDIJD_00307	Daunorubicin/doxorubicin resistance ATP-binding protein DrrA
PKIDDIJD_00308	Inner membrane transport permease YadH
PKIDDIJD_00310	RNA polymerase sigma factor RpoD
PKIDDIJD_00311	DNA primase
PKIDDIJD_00312	hypothetical protein
PKIDDIJD_00313	tRNA N6-adenosine threonylcarbamoyltransferase
PKIDDIJD_00314	GTP cyclohydrolase FolE2
PKIDDIJD_00315	1-deoxy-D-xylulose-5-phosphate synthase
PKIDDIJD_00316	Farnesyl diphosphate synthase
PKIDDIJD_00317	Exodeoxyribonuclease 7 small subunit
PKIDDIJD_00318	Benzene 1,2-dioxygenase subunit alpha
PKIDDIJD_00319	Thymidylate synthase
PKIDDIJD_00320	Dihydrofolate reductase type 3
PKIDDIJD_00321	hypothetical protein
PKIDDIJD_00322	50S ribosomal protein L19
PKIDDIJD_00323	tRNA (guanine-N(1)-)-methyltransferase
PKIDDIJD_00324	Ribosome maturation factor RimM
PKIDDIJD_00325	30S ribosomal protein S16
PKIDDIJD_00326	hypothetical protein
PKIDDIJD_00327	Serine hydroxymethyltransferase
PKIDDIJD_00328	hypothetical protein
PKIDDIJD_00329	hypothetical protein
PKIDDIJD_00330	Cytochrome bo(3) ubiquinol oxidase subunit 2
PKIDDIJD_00331	Cytochrome bo(3) ubiquinol oxidase subunit 1
PKIDDIJD_00332	Cytochrome bo(3) ubiquinol oxidase subunit 3
PKIDDIJD_00333	Cytochrome bo(3) ubiquinol oxidase subunit 4
PKIDDIJD_00334	Ferredoxin--NADP reductase
PKIDDIJD_00335	UDP-glucose 4-epimerase
PKIDDIJD_00336	DNA-binding protein HU
PKIDDIJD_00337	hypothetical protein
PKIDDIJD_00338	Inner membrane protein YbaL
PKIDDIJD_00339	HTH-type transcriptional regulator CysL
PKIDDIJD_00340	Aspartate carbamoyltransferase catalytic chain
PKIDDIJD_00341	Fructose-1,6-bisphosphatase class 1
PKIDDIJD_00343	Biotin biosynthesis cytochrome P450
PKIDDIJD_00344	8-amino-7-oxononanoate synthase
PKIDDIJD_00345	Adenosylmethionine-8-amino-7-oxononanoate aminotransferase
PKIDDIJD_00346	ATP-dependent dethiobiotin synthetase BioD 1
PKIDDIJD_00347	hypothetical protein
PKIDDIJD_00348	putative metal-dependent hydrolase YcfH
PKIDDIJD_00349	DNA polymerase III subunit delta'
PKIDDIJD_00350	Thymidylate kinase
PKIDDIJD_00351	hypothetical protein
PKIDDIJD_00352	tRNA-modifying protein YgfZ
PKIDDIJD_00353	putative intracellular septation protein A
PKIDDIJD_00354	DNA-binding transcriptional regulator BolA
PKIDDIJD_00355	putative parvulin-type peptidyl-prolyl cis-trans isomerase
PKIDDIJD_00356	Phosphoribosylformylglycinamidine synthase
PKIDDIJD_00357	Glucose-6-phosphate isomerase
PKIDDIJD_00359	Ribosomal RNA large subunit methyltransferase J
PKIDDIJD_00360	DNA-3-methyladenine glycosylase 1
PKIDDIJD_00361	Exodeoxyribonuclease III
PKIDDIJD_00362	dTDP-4-dehydrorhamnose reductase
PKIDDIJD_00363	3-hydroxylaminophenol mutase
PKIDDIJD_00364	hypothetical protein
PKIDDIJD_00366	AMP nucleosidase
PKIDDIJD_00367	Putative undecaprenyl-diphosphatase YbjG
PKIDDIJD_00368	Glutamate-1-semialdehyde 2,1-aminomutase
PKIDDIJD_00369	Riboflavin biosynthesis protein RibD
PKIDDIJD_00370	Riboflavin synthase
PKIDDIJD_00371	Riboflavin biosynthesis protein RibBA
PKIDDIJD_00372	6,7-dimethyl-8-ribityllumazine synthase
PKIDDIJD_00373	N utilization substance protein B
PKIDDIJD_00374	3-octaprenyl-4-hydroxybenzoate carboxy-lyase
PKIDDIJD_00375	Aspartate-proton symporter
PKIDDIJD_00376	CDP-6-deoxy-L-threo-D-glycero-4-hexulose-3-dehydrase reductase
PKIDDIJD_00378	hypothetical protein
PKIDDIJD_00379	tRNA threonylcarbamoyladenosine dehydratase
PKIDDIJD_00380	hypothetical protein
PKIDDIJD_00381	Biodegradative arginine decarboxylase
PKIDDIJD_00382	Deoxycytidine triphosphate deaminase
PKIDDIJD_00383	Iron-sulfur cluster carrier protein
PKIDDIJD_00384	Citrate synthase
PKIDDIJD_00385	hypothetical protein
PKIDDIJD_00386	Succinate dehydrogenase iron-sulfur subunit
PKIDDIJD_00387	Succinate dehydrogenase flavoprotein subunit
PKIDDIJD_00388	Succinate dehydrogenase hydrophobic membrane anchor subunit
PKIDDIJD_00389	Succinate dehydrogenase cytochrome b556 subunit
PKIDDIJD_00390	hypothetical protein
PKIDDIJD_00391	Malate dehydrogenase
PKIDDIJD_00392	hypothetical protein
PKIDDIJD_00393	Aconitate hydratase A
PKIDDIJD_00394	hypothetical protein
PKIDDIJD_00395	Methylated-DNA--protein-cysteine methyltransferase
PKIDDIJD_00396	hypothetical protein
PKIDDIJD_00397	hypothetical protein
PKIDDIJD_00398	hypothetical protein
PKIDDIJD_00401	Dihydroorotate dehydrogenase (quinone)
PKIDDIJD_00402	D-alanyl-D-alanine endopeptidase
PKIDDIJD_00403	Succinylornithine transaminase
PKIDDIJD_00405	Alkyl hydroperoxide reductase subunit C
PKIDDIJD_00406	2-C-methyl-D-erythritol 2,4-cyclodiphosphate synthase
PKIDDIJD_00407	2-C-methyl-D-erythritol 4-phosphate cytidylyltransferase
PKIDDIJD_00408	Transcription-repair-coupling factor
PKIDDIJD_00409	Laccase domain protein YfiH
PKIDDIJD_00410	Ribosomal large subunit pseudouridine synthase D
PKIDDIJD_00411	Outer membrane protein assembly factor BamD
PKIDDIJD_00412	hypothetical protein
PKIDDIJD_00413	hypothetical protein
PKIDDIJD_00414	Phosphoglucosamine mutase
PKIDDIJD_00415	Dihydropteroate synthase
PKIDDIJD_00416	ATP-dependent zinc metalloprotease FtsH
PKIDDIJD_00417	Ribosomal RNA large subunit methyltransferase E
PKIDDIJD_00418	RNA-binding protein
PKIDDIJD_00419	Transcription elongation factor GreA
PKIDDIJD_00420	Carbamoyl-phosphate synthase large chain
PKIDDIJD_00421	Leucine efflux protein
PKIDDIJD_00422	Carbamoyl-phosphate synthase small chain
PKIDDIJD_00423	Membrane-bound lytic murein transglycosylase D
PKIDDIJD_00424	Hydroxyacylglutathione hydrolase
PKIDDIJD_00425	hypothetical protein
PKIDDIJD_00426	Ribonuclease HI
PKIDDIJD_00427	DNA polymerase III subunit epsilon
PKIDDIJD_00429	Histidinol-phosphate aminotransferase
PKIDDIJD_00430	Amidophosphoribosyltransferase
PKIDDIJD_00431	Colicin V production protein
PKIDDIJD_00432	hypothetical protein
PKIDDIJD_00433	Bifunctional protein FolC
PKIDDIJD_00434	Acetyl-coenzyme A carboxylase carboxyl transferase subunit beta
PKIDDIJD_00435	Tryptophan synthase alpha chain
PKIDDIJD_00436	Tryptophan synthase beta chain
PKIDDIJD_00437	N-(5'-phosphoribosyl)anthranilate isomerase
PKIDDIJD_00438	tRNA pseudouridine synthase A
PKIDDIJD_00439	Aspartate-semialdehyde dehydrogenase
PKIDDIJD_00440	3-isopropylmalate dehydrogenase
PKIDDIJD_00441	3-isopropylmalate dehydratase small subunit 1
PKIDDIJD_00442	hypothetical protein
PKIDDIJD_00443	3-isopropylmalate dehydratase large subunit 1
PKIDDIJD_00444	Putative metallo-hydrolase YycJ
PKIDDIJD_00445	Outer membrane protein assembly factor BamC
PKIDDIJD_00446	4-hydroxy-tetrahydrodipicolinate synthase
PKIDDIJD_00447	Tryptophan--tRNA ligase
PKIDDIJD_00448	3',5'-nucleoside bisphosphate phosphatase
PKIDDIJD_00449	Cell division protein FtsB
PKIDDIJD_00450	Enolase
PKIDDIJD_00451	2-dehydro-3-deoxyphosphooctonate aldolase
PKIDDIJD_00452	CTP synthase
PKIDDIJD_00453	putative metal-dependent hydrolase YjjV
PKIDDIJD_00454	Lipoprotein-releasing system ATP-binding protein LolD
PKIDDIJD_00455	Lipoprotein-releasing system transmembrane protein LolE
PKIDDIJD_00456	hypothetical protein
PKIDDIJD_00457	Methionine--tRNA ligase
PKIDDIJD_00458	hypothetical protein
PKIDDIJD_00459	Pantothenate synthetase
PKIDDIJD_00460	hypothetical protein
PKIDDIJD_00461	Cell division protein ZapA
PKIDDIJD_00462	Electron transfer flavoprotein subunit alpha
PKIDDIJD_00463	Electron transfer flavoprotein subunit beta
PKIDDIJD_00464	Ferredoxin--NADP reductase
PKIDDIJD_00465	Membrane-bound lytic murein transglycosylase B
PKIDDIJD_00466	hypothetical protein
PKIDDIJD_00467	UDP-glucose 6-dehydrogenase
PKIDDIJD_00468	Lipopolysaccharide assembly protein B
PKIDDIJD_00469	hypothetical protein
PKIDDIJD_00470	30S ribosomal protein S1
PKIDDIJD_00471	Cytidylate kinase
PKIDDIJD_00472	3-phosphoshikimate 1-carboxyvinyltransferase
PKIDDIJD_00473	Prephenate dehydrogenase
PKIDDIJD_00474	P-protein
PKIDDIJD_00475	Phosphoserine aminotransferase
PKIDDIJD_00476	hypothetical protein
PKIDDIJD_00477	DNA gyrase subunit A
PKIDDIJD_00478	Outer membrane protein A
PKIDDIJD_00479	Prolipoprotein diacylglyceryl transferase
PKIDDIJD_00480	Dihydroxy-acid dehydratase
PKIDDIJD_00481	hypothetical protein
PKIDDIJD_00482	Cytosol aminopeptidase
PKIDDIJD_00483	Lipopolysaccharide export system permease protein LptF
PKIDDIJD_00484	Lipopolysaccharide export system permease protein LptG
PKIDDIJD_00485	hypothetical protein
PKIDDIJD_00486	Adenylosuccinate lyase
PKIDDIJD_00487	30S ribosomal protein S21
PKIDDIJD_00489	Peptidyl-prolyl cis-trans isomerase D
PKIDDIJD_00490	hypothetical protein
PKIDDIJD_00491	hypothetical protein
PKIDDIJD_00492	FKBP-type peptidyl-prolyl cis-trans isomerase SlyD
PKIDDIJD_00493	DNA mismatch repair protein MutS
PKIDDIJD_00494	hypothetical protein
PKIDDIJD_00495	Isocitrate dehydrogenase [NADP]
PKIDDIJD_00496	hypothetical protein
PKIDDIJD_00497	GTP-binding protein TypA/BipA
PKIDDIJD_00498	tRNA pseudouridine synthase B
PKIDDIJD_00499	Ribosome-binding factor A
PKIDDIJD_00500	Translation initiation factor IF-2
PKIDDIJD_00501	hypothetical protein
PKIDDIJD_00502	Ribosome maturation factor RimP
PKIDDIJD_00503	Ribosomal large subunit pseudouridine synthase B
PKIDDIJD_00504	Putative competence-damage inducible protein
PKIDDIJD_00505	hypothetical protein
PKIDDIJD_00506	hypothetical protein
PKIDDIJD_00507	Amino-acid acetyltransferase
PKIDDIJD_00508	putative Fe(2+)-trafficking protein
PKIDDIJD_00509	Ribose-5-phosphate isomerase A
PKIDDIJD_00510	Transaldolase
PKIDDIJD_00511	23S rRNA (guanosine-2'-O-)-methyltransferase RlmB
PKIDDIJD_00512	Ribonuclease R
PKIDDIJD_00513	Biopolymer transport protein ExbB
PKIDDIJD_00514	Biopolymer transport protein ExbD
PKIDDIJD_00515	hypothetical protein
PKIDDIJD_00516	Protein TolB
PKIDDIJD_00517	Peptidoglycan-associated lipoprotein
PKIDDIJD_00518	Outer membrane protein assembly factor BamD
PKIDDIJD_00520	Septum site-determining protein MinC
PKIDDIJD_00521	Septum site-determining protein MinD
PKIDDIJD_00522	Cell division topological specificity factor
PKIDDIJD_00523	Trigger factor
PKIDDIJD_00524	ATP-dependent Clp protease proteolytic subunit
PKIDDIJD_00525	ATP-dependent Clp protease ATP-binding subunit ClpX
PKIDDIJD_00526	Lon protease
PKIDDIJD_00528	Zinc transporter ZupT
PKIDDIJD_00529	DNA polymerase I
PKIDDIJD_00530	Cytokinin riboside 5'-monophosphate phosphoribohydrolase
PKIDDIJD_00531	Homoserine kinase
PKIDDIJD_00532	hypothetical protein
PKIDDIJD_00533	DNA helicase II
PKIDDIJD_00534	Valine--tRNA ligase
PKIDDIJD_00535	UTP--glucose-1-phosphate uridylyltransferase
PKIDDIJD_00536	Sulfurtransferase TusA
PKIDDIJD_00537	Alanine--tRNA ligase
PKIDDIJD_00538	hypothetical protein
PKIDDIJD_00540	Stress response protein NhaX
PKIDDIJD_00541	Cell division protein ZapE
PKIDDIJD_00542	Dihydrolipoyl dehydrogenase
PKIDDIJD_00543	Dihydrolipoyllysine-residue succinyltransferase component of 2-oxoglutarate dehydrogenase complex
PKIDDIJD_00544	2-oxoglutarate dehydrogenase E1 component
PKIDDIJD_00545	Glutamate--cysteine ligase
PKIDDIJD_00547	tRNA-specific 2-thiouridylase MnmA
PKIDDIJD_00548	NAD(P) transhydrogenase subunit alpha part 1
PKIDDIJD_00549	NAD(P) transhydrogenase subunit alpha
PKIDDIJD_00550	NAD(P) transhydrogenase subunit beta
PKIDDIJD_00551	Ribosomal RNA large subunit methyltransferase L
PKIDDIJD_00552	hypothetical protein
PKIDDIJD_00553	Crossover junction endodeoxyribonuclease RuvC
PKIDDIJD_00554	Holliday junction ATP-dependent DNA helicase RuvB
PKIDDIJD_00555	hypothetical protein
PKIDDIJD_00556	Tyrosine--tRNA ligase
PKIDDIJD_00557	Murein DD-endopeptidase MepM
PKIDDIJD_00558	Iron-sulfur cluster insertion protein ErpA
PKIDDIJD_00559	N-acetyl-gamma-glutamyl-phosphate reductase
PKIDDIJD_00560	30S ribosomal protein S9
PKIDDIJD_00561	50S ribosomal protein L13
PKIDDIJD_00562	hypothetical protein
PKIDDIJD_00563	Dihydroorotase
PKIDDIJD_00564	putative acyl-CoA thioester hydrolase
PKIDDIJD_00565	Dihydroneopterin triphosphate diphosphatase
PKIDDIJD_00566	Aspartate--tRNA(Asp/Asn) ligase
PKIDDIJD_00567	hypothetical protein
PKIDDIJD_00568	hypothetical protein
PKIDDIJD_00569	putative protein kinase UbiB
PKIDDIJD_00570	hypothetical protein
PKIDDIJD_00571	hypothetical protein
PKIDDIJD_00572	Ubiquinone/menaquinone biosynthesis C-methyltransferase UbiE
PKIDDIJD_00573	AP-4-A phosphorylase
PKIDDIJD_00574	hypothetical protein
PKIDDIJD_00575	L-threonine dehydratase biosynthetic IlvA
PKIDDIJD_00576	NADPH-dependent 7-cyano-7-deazaguanine reductase
PKIDDIJD_00577	Cold shock-like protein CspD
PKIDDIJD_00578	UDP-N-acetylglucosamine 1-carboxyvinyltransferase
PKIDDIJD_00579	tRNA (guanine-N(7)-)-methyltransferase
PKIDDIJD_00580	hypothetical protein
PKIDDIJD_00581	putative amino acid permease YhdG
PKIDDIJD_00582	Protein-L-isoaspartate O-methyltransferase
PKIDDIJD_00583	3-deoxy-D-manno-octulosonic acid transferase
PKIDDIJD_00584	Phosphomannomutase/phosphoglucomutase
PKIDDIJD_00585	hypothetical protein
PKIDDIJD_00586	Putative glycosyltransferase EpsF
PKIDDIJD_00587	N,N'-diacetylbacillosaminyl-diphospho-undecaprenol alpha-1,3-N-acetylgalactosaminyltransferase
PKIDDIJD_00588	putative undecaprenyl-phosphate N-acetylglucosaminyl 1-phosphate transferase
PKIDDIJD_00589	Bis(5'-nucleosyl)-tetraphosphatase, symmetrical
PKIDDIJD_00590	Putative pre-16S rRNA nuclease
PKIDDIJD_00591	hypothetical protein
PKIDDIJD_00592	Rubredoxin
PKIDDIJD_00593	hypothetical protein
PKIDDIJD_00594	Fimbrial protein
PKIDDIJD_00595	hypothetical protein
PKIDDIJD_00596	Succinyl-CoA ligase [ADP-forming] subunit alpha
PKIDDIJD_00597	Succinyl-CoA ligase [ADP-forming] subunit beta
PKIDDIJD_00598	Regulatory protein RecX
PKIDDIJD_00599	Protein RecA
PKIDDIJD_00600	hypothetical protein
PKIDDIJD_00602	Thiamine-monophosphate kinase
PKIDDIJD_00603	Phosphatidylglycerophosphatase A
PKIDDIJD_00604	Orotidine 5'-phosphate decarboxylase
PKIDDIJD_00605	Magnesium transport protein CorA
PKIDDIJD_00606	Shikimate dehydrogenase (NADP(+))
PKIDDIJD_00607	Exoribonuclease 2
PKIDDIJD_00608	hypothetical protein
PKIDDIJD_00609	UDP-N-acetylmuramate--L-alanyl-gamma-D-glutamyl-meso-2,6-diaminoheptandioate ligase
PKIDDIJD_00610	Thiol-disulfide oxidoreductase ResA
PKIDDIJD_00611	3-dehydroquinate dehydratase
PKIDDIJD_00612	Biotin carboxyl carrier protein of acetyl-CoA carboxylase
PKIDDIJD_00613	Biotin carboxylase
PKIDDIJD_00614	Ribosomal protein L11 methyltransferase
PKIDDIJD_00615	Thiol peroxidase
PKIDDIJD_00617	Octaprenyl-diphosphate synthase
PKIDDIJD_00618	50S ribosomal protein L21
PKIDDIJD_00619	50S ribosomal protein L27
PKIDDIJD_00620	GTPase Obg
PKIDDIJD_00621	RNA pyrophosphohydrolase
PKIDDIJD_00622	Proline--tRNA ligase
PKIDDIJD_00623	Signal recognition particle protein
PKIDDIJD_00624	Inner membrane protein YpjD
PKIDDIJD_00625	1,6-anhydro-N-acetylmuramyl-L-alanine amidase AmpD
PKIDDIJD_00626	Ribonucleoside-diphosphate reductase 1 subunit alpha
PKIDDIJD_00627	Ribonucleoside-diphosphate reductase subunit beta
PKIDDIJD_00628	hypothetical protein
PKIDDIJD_00629	hypothetical protein
PKIDDIJD_00630	UDP-3-O-acyl-N-acetylglucosamine deacetylase
PKIDDIJD_00631	hypothetical protein
PKIDDIJD_00632	Cell division protein FtsZ
PKIDDIJD_00633	Cell division protein FtsA
PKIDDIJD_00634	Cell division protein FtsQ
PKIDDIJD_00635	D-alanine--D-alanine ligase B
PKIDDIJD_00636	UDP-N-acetylmuramate--L-alanine ligase
PKIDDIJD_00637	UDP-N-acetylglucosamine--N-acetylmuramyl-(pentapeptide) pyrophosphoryl-undecaprenol N-acetylglucosamine transferase
PKIDDIJD_00638	Lipid II flippase FtsW
PKIDDIJD_00639	UDP-N-acetylmuramoylalanine--D-glutamate ligase
PKIDDIJD_00640	Phospho-N-acetylmuramoyl-pentapeptide-transferase
PKIDDIJD_00641	UDP-N-acetylmuramoyl-tripeptide--D-alanyl-D-alanine ligase
PKIDDIJD_00642	UDP-N-acetylmuramoyl-L-alanyl-D-glutamate--2,6-diaminopimelate ligase
PKIDDIJD_00643	Penicillin-binding protein 2
PKIDDIJD_00644	Cell division protein FtsL
PKIDDIJD_00645	Ribosomal RNA small subunit methyltransferase H
PKIDDIJD_00646	Transcriptional regulator MraZ
PKIDDIJD_00647	2-nonaprenyl-3-methyl-6-methoxy-1,4-benzoquinol hydroxylase
PKIDDIJD_00648	Outer membrane porin protein
PKIDDIJD_00649	Glyceraldehyde-3-phosphate dehydrogenase
PKIDDIJD_00650	Transketolase 1
PKIDDIJD_00651	Ribosomal RNA small subunit methyltransferase E
PKIDDIJD_00652	hypothetical protein
PKIDDIJD_00653	hypothetical protein
PKIDDIJD_00654	tRNA modification GTPase MnmE
PKIDDIJD_00655	Membrane protein insertase YidC
PKIDDIJD_00656	Ribonuclease P protein component
PKIDDIJD_00657	50S ribosomal protein L34
PKIDDIJD_00658	Chromosomal replication initiator protein DnaA
PKIDDIJD_00659	DNA polymerase III subunit beta
PKIDDIJD_00660	DNA gyrase subunit B
PKIDDIJD_00661	Hemolysin C
PKIDDIJD_00662	hypothetical protein
PKIDDIJD_00663	Type 4 prepilin-like proteins leader peptide-processing enzyme
PKIDDIJD_00664	Dephospho-CoA kinase
PKIDDIJD_00665	Cell division protein ZapD
PKIDDIJD_00666	8-oxo-dGTP diphosphatase
PKIDDIJD_00667	hypothetical protein
PKIDDIJD_00668	Arginine biosynthesis bifunctional protein ArgJ
PKIDDIJD_00669	Protein translocase subunit SecA
PKIDDIJD_00670	Fosmidomycin resistance protein
PKIDDIJD_00671	hypothetical protein
PKIDDIJD_00672	7-carboxy-7-deazaguanine synthase
PKIDDIJD_00673	7-cyano-7-deazaguanine synthase
PKIDDIJD_00675	Virulence transcriptional regulatory protein PhoP
PKIDDIJD_00676	Nitrogen regulation protein NR(II)
PKIDDIJD_00677	hypothetical protein
PKIDDIJD_00678	Ribosomal RNA small subunit methyltransferase B
PKIDDIJD_00679	hypothetical protein
PKIDDIJD_00680	Methionyl-tRNA formyltransferase
PKIDDIJD_00681	hypothetical protein
PKIDDIJD_00682	Peptide deformylase
PKIDDIJD_00683	hypothetical protein
PKIDDIJD_00684	hypothetical protein
PKIDDIJD_00685	DNA topoisomerase 3
PKIDDIJD_00686	hypothetical protein
PKIDDIJD_00687	Carbon starvation protein A
PKIDDIJD_00688	Signal transduction histidine-protein kinase/phosphatase DegS
PKIDDIJD_00689	Oxygen regulatory protein NreC
PKIDDIJD_00690	Hydroxypyruvate reductase
PKIDDIJD_00691	Cytochrome c-552
PKIDDIJD_00692	hypothetical protein
PKIDDIJD_00693	Phosphoheptose isomerase
PKIDDIJD_00694	Ribosomal RNA small subunit methyltransferase I
PKIDDIJD_00695	RlpA-like protein
PKIDDIJD_00696	putative metallo-hydrolase
PKIDDIJD_00697	Uroporphyrinogen decarboxylase
PKIDDIJD_00698	Primosomal protein N'
PKIDDIJD_00699	L-serine dehydratase TdcG
PKIDDIJD_00700	hypothetical protein
PKIDDIJD_00701	ATP-dependent DNA helicase Rep
PKIDDIJD_00703	Bicyclomycin resistance protein
PKIDDIJD_00704	ATP synthase epsilon chain
PKIDDIJD_00705	ATP synthase subunit beta 1
PKIDDIJD_00706	ATP synthase gamma chain
PKIDDIJD_00707	ATP synthase subunit alpha
PKIDDIJD_00708	ATP synthase subunit delta
PKIDDIJD_00709	ATP synthase subunit b
PKIDDIJD_00710	ATP synthase subunit c
PKIDDIJD_00711	ATP synthase subunit a
PKIDDIJD_00712	hypothetical protein
PKIDDIJD_00713	Rod shape-determining protein RodA
PKIDDIJD_00714	Penicillin-binding protein 2
PKIDDIJD_00715	Rod shape-determining protein MreD
PKIDDIJD_00716	Cell shape-determining protein MreC
PKIDDIJD_00717	Rod shape-determining protein MreB
PKIDDIJD_00718	Glutamyl-tRNA(Gln) amidotransferase subunit C
PKIDDIJD_00719	Glutamyl-tRNA(Gln) amidotransferase subunit A
PKIDDIJD_00720	Aspartyl/glutamyl-tRNA(Asn/Gln) amidotransferase subunit B
PKIDDIJD_00722	putative chromosome-partitioning protein ParB
PKIDDIJD_00723	Sporulation initiation inhibitor protein Soj
PKIDDIJD_00724	Ribosomal RNA small subunit methyltransferase G
PKIDDIJD_00725	tRNA uridine 5-carboxymethylaminomethyl modification enzyme MnmG
PKIDDIJD_00726	hypothetical protein
PKIDDIJD_00728	hypothetical protein
PKIDDIJD_00729	NADP-dependent malic enzyme
PKIDDIJD_00730	Orotate phosphoribosyltransferase
PKIDDIJD_00735	Protein translocase subunit SecE
PKIDDIJD_00736	hypothetical protein
PKIDDIJD_00737	50S ribosomal protein L11
PKIDDIJD_00738	50S ribosomal protein L1
PKIDDIJD_00739	50S ribosomal protein L10
PKIDDIJD_00740	50S ribosomal protein L7/L12
PKIDDIJD_00741	DNA-directed RNA polymerase subunit beta
PKIDDIJD_00742	DNA-directed RNA polymerase subunit beta'
PKIDDIJD_00743	hypothetical protein
PKIDDIJD_00744	Outer membrane protein assembly factor BamE
PKIDDIJD_00745	4-hydroxy-tetrahydrodipicolinate reductase
PKIDDIJD_00746	Leucine--tRNA ligase
PKIDDIJD_00747	LPS-assembly lipoprotein LptE
PKIDDIJD_00748	DNA polymerase III subunit delta
PKIDDIJD_00749	Bifunctional purine biosynthesis protein PurH
PKIDDIJD_00750	DNA-binding protein Fis
PKIDDIJD_00751	putative tRNA-dihydrouridine synthase
PKIDDIJD_00752	2-octaprenyl-6-methoxyphenol hydroxylase
PKIDDIJD_00753	LPS-assembly protein LptD
PKIDDIJD_00754	Chaperone SurA
PKIDDIJD_00755	4-hydroxythreonine-4-phosphate dehydrogenase
PKIDDIJD_00756	Ribosomal RNA small subunit methyltransferase A
PKIDDIJD_00757	1-acyl-sn-glycerol-3-phosphate acyltransferase
PKIDDIJD_00758	Glycine--tRNA ligase beta subunit
PKIDDIJD_00759	Glycine--tRNA ligase alpha subunit
PKIDDIJD_00760	Apolipoprotein N-acyltransferase
PKIDDIJD_00761	Magnesium and cobalt efflux protein CorC
PKIDDIJD_00762	Endoribonuclease YbeY
PKIDDIJD_00763	PhoH-like protein
PKIDDIJD_00764	tRNA-2-methylthio-N(6)-dimethylallyladenosine synthase
PKIDDIJD_00765	Biotin synthase
PKIDDIJD_00766	Carbonic anhydrase 2
PKIDDIJD_00767	Thiol:disulfide interchange protein DsbA
PKIDDIJD_00768	Cell division protein FtsN
PKIDDIJD_00769	Arginine--tRNA ligase
PKIDDIJD_00770	hypothetical protein
PKIDDIJD_00771	hypothetical protein
PKIDDIJD_00772	Type III pantothenate kinase
PKIDDIJD_00773	Bifunctional ligase/repressor BirA
PKIDDIJD_00774	hypothetical protein
PKIDDIJD_00775	D-alanyl-D-alanine carboxypeptidase DacA
PKIDDIJD_00776	Octanoyltransferase
PKIDDIJD_00777	Lipoyl synthase
PKIDDIJD_00778	hypothetical protein
PKIDDIJD_00779	hypothetical protein
PKIDDIJD_00780	hypothetical protein
PKIDDIJD_00781	Glutathione synthetase
PKIDDIJD_00782	PTS system mannose-specific EIIAB component
PKIDDIJD_00783	Phosphocarrier protein HPr
PKIDDIJD_00784	Phosphoenolpyruvate-protein phosphotransferase
PKIDDIJD_00785	Molybdopterin-synthase adenylyltransferase
PKIDDIJD_00786	putative CtpA-like serine protease
PKIDDIJD_00787	2,3-bisphosphoglycerate-dependent phosphoglycerate mutase
PKIDDIJD_00788	Inner membrane protein YgaP
PKIDDIJD_00789	Glutaredoxin-3
PKIDDIJD_00790	Protein-export protein SecB
PKIDDIJD_00791	Glycerol-3-phosphate dehydrogenase [NAD(P)+]
PKIDDIJD_00792	tRNA (cytidine(34)-2'-O)-methyltransferase
PKIDDIJD_00793	Malonyl-[acyl-carrier protein] O-methyltransferase
PKIDDIJD_00794	Heme A synthase
PKIDDIJD_00795	Protoheme IX farnesyltransferase
PKIDDIJD_00796	hypothetical protein
PKIDDIJD_00797	hypothetical protein
PKIDDIJD_00798	Cytochrome bd-I ubiquinol oxidase subunit 2
PKIDDIJD_00799	Cytochrome bd ubiquinol oxidase subunit 1
PKIDDIJD_00800	hypothetical protein
PKIDDIJD_00801	RNA polymerase sigma factor RpoH
PKIDDIJD_00802	Arginine exporter protein ArgO
PKIDDIJD_00803	hypothetical protein
PKIDDIJD_00804	Signal recognition particle receptor FtsY
PKIDDIJD_00805	Ribosomal RNA small subunit methyltransferase D
PKIDDIJD_00806	Phosphopantetheine adenylyltransferase
PKIDDIJD_00807	Ferredoxin
PKIDDIJD_00808	Peptidyl-tRNA hydrolase
PKIDDIJD_00809	50S ribosomal protein L25
PKIDDIJD_00810	Ribose-phosphate pyrophosphokinase
PKIDDIJD_00812	4-diphosphocytidyl-2-C-methyl-D-erythritol kinase
PKIDDIJD_00813	Outer-membrane lipoprotein LolB
PKIDDIJD_00814	Beta-barrel assembly-enhancing protease
PKIDDIJD_00815	Adenine DNA glycosylase
PKIDDIJD_00816	RNase adapter protein RapZ
PKIDDIJD_00817	HPr kinase/phosphorylase
PKIDDIJD_00818	Nitrogen regulatory protein
PKIDDIJD_00819	Ribosome hibernation promoting factor
PKIDDIJD_00820	Lipopolysaccharide export system ATP-binding protein LptB
PKIDDIJD_00821	Lipopolysaccharide export system protein LptA
PKIDDIJD_00822	Lipopolysaccharide export system protein LptC
PKIDDIJD_00823	3-deoxy-D-manno-octulosonate 8-phosphate phosphatase KdsC
PKIDDIJD_00824	Arabinose 5-phosphate isomerase KdsD
PKIDDIJD_00825	hypothetical protein
PKIDDIJD_00826	UvrABC system protein A
PKIDDIJD_00827	Inner membrane transport protein YajR
PKIDDIJD_00828	Single-stranded DNA-binding protein
PKIDDIJD_00829	Holliday junction ATP-dependent DNA helicase RuvA
PKIDDIJD_00830	hypothetical protein
PKIDDIJD_00831	Elongation factor G
PKIDDIJD_00832	30S ribosomal protein S7
PKIDDIJD_00833	30S ribosomal protein S12
PKIDDIJD_00834	Argininosuccinate synthase
PKIDDIJD_00835	hypothetical protein
PKIDDIJD_00836	Glutamine--fructose-6-phosphate aminotransferase [isomerizing]
PKIDDIJD_00837	Bifunctional protein GlmU
PKIDDIJD_00838	tRNA 2-thiocytidine biosynthesis protein TtcA
PKIDDIJD_00839	hypothetical protein
PKIDDIJD_00840	Glucose 1-dehydrogenase 2
PKIDDIJD_00841	hypothetical protein
PKIDDIJD_00842	Multifunctional CCA protein
PKIDDIJD_00843	5-formyltetrahydrofolate cyclo-ligase
PKIDDIJD_00844	Hemolysin A
PKIDDIJD_00845	Exodeoxyribonuclease
PKIDDIJD_00846	hypothetical protein
PKIDDIJD_00847	Acetylglutamate kinase
PKIDDIJD_00848	hypothetical protein
PKIDDIJD_00849	RNA polymerase-binding transcription factor DksA
PKIDDIJD_00850	putative GTP-binding protein YjiA
PKIDDIJD_00851	Tyrosine recombinase XerC
PKIDDIJD_00852	Diaminopimelate epimerase
PKIDDIJD_00853	Lipid A biosynthesis lauroyltransferase
PKIDDIJD_00854	S-adenosylmethionine synthase
PKIDDIJD_00855	Holo-[acyl-carrier-protein] synthase
PKIDDIJD_00856	Pyridoxine 5'-phosphate synthase
PKIDDIJD_00857	DNA repair protein RecO
PKIDDIJD_00858	GTPase Era
PKIDDIJD_00859	Ribonuclease 3
PKIDDIJD_00860	Signal peptidase I
PKIDDIJD_00861	Elongation factor 4
PKIDDIJD_00862	3-oxoacyl-[acyl-carrier-protein] synthase 2
PKIDDIJD_00863	Acyl carrier protein
PKIDDIJD_00864	3-oxoacyl-[acyl-carrier-protein] reductase FabG
PKIDDIJD_00865	Malonyl CoA-acyl carrier protein transacylase
PKIDDIJD_00866	3-oxoacyl-[acyl-carrier-protein] synthase 3
PKIDDIJD_00867	Phosphate acyltransferase
PKIDDIJD_00868	50S ribosomal protein L32
PKIDDIJD_00869	hypothetical protein
PKIDDIJD_00870	Maf-like protein YceF
PKIDDIJD_00871	Putative signal peptide peptidase SppA
PKIDDIJD_00872	hypothetical protein
PKIDDIJD_00873	Pyrophosphatase PpaX
PKIDDIJD_00874	Ribosomal large subunit pseudouridine synthase C
PKIDDIJD_00875	Ribonuclease E
PKIDDIJD_00876	hypothetical protein
PKIDDIJD_00877	hypothetical protein
PKIDDIJD_00878	hypothetical protein
PKIDDIJD_00879	Ferredoxin-1
PKIDDIJD_00881	Hemolysin C
PKIDDIJD_00882	Quinone oxidoreductase 1
PKIDDIJD_00883	Transcriptional regulatory protein PmpR
PKIDDIJD_00884	Phosphoribosylamine--glycine ligase
PKIDDIJD_00885	Oxygen-dependent coproporphyrinogen-III oxidase
PKIDDIJD_00886	putative nicotinate-nucleotide adenylyltransferase
PKIDDIJD_00887	Ribosomal silencing factor RsfS
PKIDDIJD_00888	Ribonuclease G
PKIDDIJD_00889	putative cation efflux system protein
PKIDDIJD_00890	dTDP-4-dehydrorhamnose 3,5-epimerase
PKIDDIJD_00891	dTDP-glucose 4,6-dehydratase
PKIDDIJD_00892	Lipid A export ATP-binding/permease protein MsbA
PKIDDIJD_00893	DNA polymerase III subunit alpha
PKIDDIJD_00894	hypothetical protein
PKIDDIJD_00895	ATP-dependent RNA helicase RhlE
PKIDDIJD_00896	Phosphomethylpyrimidine synthase
PKIDDIJD_00897	RecBCD enzyme subunit RecD
PKIDDIJD_00898	RecBCD enzyme subunit RecB
PKIDDIJD_00899	RecBCD enzyme subunit RecC
PKIDDIJD_00900	Inner membrane protein YccS
PKIDDIJD_00901	hypothetical protein
PKIDDIJD_00902	hypothetical protein
PKIDDIJD_00904	hypothetical protein
PKIDDIJD_00905	Fumarate hydratase class I, anaerobic
PKIDDIJD_00906	Glutamate racemase 2
PKIDDIJD_00907	hypothetical protein
PKIDDIJD_00910	CDP-diacylglycerol--glycerol-3-phosphate 3-phosphatidyltransferase
PKIDDIJD_00911	UvrABC system protein C
PKIDDIJD_00912	hypothetical protein
PKIDDIJD_00913	Elongation factor P
PKIDDIJD_00915	30S ribosomal protein S10
PKIDDIJD_00916	50S ribosomal protein L3
PKIDDIJD_00917	50S ribosomal protein L4
PKIDDIJD_00918	50S ribosomal protein L23
PKIDDIJD_00919	50S ribosomal protein L2
PKIDDIJD_00920	30S ribosomal protein S19
PKIDDIJD_00921	50S ribosomal protein L22
PKIDDIJD_00922	30S ribosomal protein S3
PKIDDIJD_00923	50S ribosomal protein L16
PKIDDIJD_00924	50S ribosomal protein L29
PKIDDIJD_00925	30S ribosomal protein S17
PKIDDIJD_00926	50S ribosomal protein L14
PKIDDIJD_00927	50S ribosomal protein L24
PKIDDIJD_00928	50S ribosomal protein L5
PKIDDIJD_00929	30S ribosomal protein S14
PKIDDIJD_00930	30S ribosomal protein S8
PKIDDIJD_00931	50S ribosomal protein L6
PKIDDIJD_00932	50S ribosomal protein L18
PKIDDIJD_00933	30S ribosomal protein S5
PKIDDIJD_00934	50S ribosomal protein L30
PKIDDIJD_00935	50S ribosomal protein L15
PKIDDIJD_00936	Protein translocase subunit SecY
PKIDDIJD_00937	50S ribosomal protein L36
PKIDDIJD_00938	30S ribosomal protein S13
PKIDDIJD_00939	30S ribosomal protein S11
PKIDDIJD_00940	30S ribosomal protein S4
PKIDDIJD_00941	DNA-directed RNA polymerase subunit alpha
PKIDDIJD_00942	50S ribosomal protein L17
PKIDDIJD_00943	Thiol:disulfide interchange protein DsbD
PKIDDIJD_00944	Delta-aminolevulinic acid dehydratase
PKIDDIJD_00945	hypothetical protein
PKIDDIJD_00946	putative GTP-binding protein EngB
PKIDDIJD_00947	Cytochrome c4
PKIDDIJD_00948	Cytochrome c biogenesis protein CcsB
PKIDDIJD_00949	Cytochrome c biogenesis protein CcsA
PKIDDIJD_00950	Diaminopimelate decarboxylase
PKIDDIJD_00951	hypothetical protein
PKIDDIJD_00952	Protein CyaY
PKIDDIJD_00953	Penicillin-binding protein 1A
PKIDDIJD_00954	Shikimate kinase 1
PKIDDIJD_00955	3-dehydroquinate synthase
PKIDDIJD_00956	Deoxyguanosinetriphosphate triphosphohydrolase-like protein
PKIDDIJD_00957	hypothetical protein
PKIDDIJD_00958	Ferredoxin-dependent glutamate synthase 1
PKIDDIJD_00959	Glutamate synthase [NADPH] small chain
PKIDDIJD_00960	Vitamin B12 transport ATP-binding protein BacA
PKIDDIJD_00961	tRNA 5-methylaminomethyl-2-thiouridine biosynthesis bifunctional protein MnmC
PKIDDIJD_00962	hypothetical protein
PKIDDIJD_00963	Thiazole synthase
PKIDDIJD_00964	Thiamine-phosphate synthase
PKIDDIJD_00965	putative phospholipid import ATP-binding protein MlaF
PKIDDIJD_00966	putative phospholipid ABC transporter permease protein MlaE
PKIDDIJD_00967	putative phospholipid ABC transporter-binding protein MlaD
PKIDDIJD_00968	putative phospholipid-binding lipoprotein MlaA
PKIDDIJD_00969	putative phospholipid-binding protein MlaC
PKIDDIJD_00970	hypothetical protein
PKIDDIJD_00971	Daunorubicin/doxorubicin resistance ATP-binding protein DrrA
PKIDDIJD_00972	Inner membrane transport permease YadH
PKIDDIJD_00973	Acid stress protein IbaG
PKIDDIJD_00974	ATP phosphoribosyltransferase
PKIDDIJD_00975	Histidinol dehydrogenase
PKIDDIJD_00976	Histidine biosynthesis bifunctional protein HisB
PKIDDIJD_00977	hypothetical protein
PKIDDIJD_00978	Imidazole glycerol phosphate synthase subunit HisH 1
PKIDDIJD_00979	1-(5-phosphoribosyl)-5-[(5-phosphoribosylamino)methylideneamino] imidazole-4-carboxamide isomerase
PKIDDIJD_00980	Imidazole glycerol phosphate synthase subunit HisF
PKIDDIJD_00981	Phosphoribosyl-AMP cyclohydrolase
PKIDDIJD_00982	Phosphoribosyl-ATP pyrophosphatase
PKIDDIJD_00983	Purine nucleoside phosphoramidase
PKIDDIJD_00984	Sec-independent protein translocase protein TatA
PKIDDIJD_00985	Sec-independent protein translocase protein TatB
PKIDDIJD_00986	Sec-independent protein translocase protein TatC
PKIDDIJD_00987	Periplasmic pH-dependent serine endoprotease DegQ
PKIDDIJD_00988	hypothetical protein
PKIDDIJD_00989	Ubiquinol-cytochrome c reductase iron-sulfur subunit
PKIDDIJD_00990	Cytochrome b
PKIDDIJD_00991	Cytochrome c1
PKIDDIJD_00992	Stringent starvation protein A
PKIDDIJD_00993	Stringent starvation protein B
PKIDDIJD_00995	Translation initiation factor IF-1
PKIDDIJD_00996	Energy-dependent translational throttle protein EttA
PKIDDIJD_00997	putative UbiX-like flavin prenyltransferase
PKIDDIJD_00998	Glutaredoxin-4
PKIDDIJD_00999	Release factor glutamine methyltransferase
PKIDDIJD_01000	Peptide chain release factor 1
PKIDDIJD_01001	Glutamyl-tRNA reductase
PKIDDIJD_01002	Ribosome-binding ATPase YchF
PKIDDIJD_01003	2-octaprenyl-3-methyl-6-methoxy-1,4-benzoquinol hydroxylase
PKIDDIJD_01004	Uracil-DNA glycosylase
PKIDDIJD_01005	Indole-3-glycerol phosphate synthase
PKIDDIJD_01006	Anthranilate phosphoribosyltransferase
PKIDDIJD_01007	Anthranilate synthase component 2
PKIDDIJD_01008	Anthranilate synthase component 1
PKIDDIJD_01009	Ribulose-phosphate 3-epimerase
PKIDDIJD_01010	Protein ApaG
PKIDDIJD_01011	Membrane-bound lytic murein transglycosylase A
PKIDDIJD_01017	Elongation factor Tu

## Sheet: Suppl. Table 1D
Proteins of N. esmeraldas with a putative glycosomal/peroxisomal targeting signal
N. esmeraldas protein ID	Annotation
NESM_000058000.1	mutt/nudix family protein-like protein
NESM_000183400.1	fusaric acid resistance protein-like, putative
NESM_000201400.1	glycerol-3-phosphate dehydrogenase [NAD+], glycosomal
NESM_000202900.1	pyridoxal-phosphate dependent enzyme, putative
NESM_000249000.1	guanosine monophosphate reductase, putative
NESM_000264300.1	peptidase family M20/M25/M40/Peptidase dimerisation domain containing protein, putative
NESM_000267800.1	orotidine-5-phosphate decarboxylase/orotate phosphoribosyltransferase, putative
NESM_000274400.1	d-xylulose reductase, putative
NESM_000299400.1	hypothetical protein, conserved
NESM_000302900.1	protein of unknown function (DUF1498), putative
NESM_000403600.1	fructose-1,6-bisphosphatase, cytosolic, putative
NESM_000448900.1	pyruvate phosphate dikinase, putative
NESM_000605900.1	acyl CoA binding protein, putative
NESM_000608700.1	hypothetical protein
NESM_000627700.1	hypoxanthine-guanine phosphoribosyltransferase
NESM_000711500.1	hypothetical protein, conserved
NESM_000716300.1	glycosomal malate dehydrogenase
NESM_000719100.1	galactokinase-like protein
NESM_000840600.1	hypothetical protein, conserved
NESM_000953500.1	PTP1-interacting protein, 39 kDa, putative

## Sheet: Suppl. Table 1E
List of enzymes of N. esmeraldas involved in sugar metabolism
L. major	Enzyme name	Ca. P. novymonadis	N. esmeraldas
LmjF36.6650	2,3-bisphosphoglycerate-independent phosphoglycerate mutase		NESM_000437700.1
LmjF12.0630	alanine aminotransferase		NESM_000425300.1
LmjF14.1160	enolase	PKIDDIJD_00450	NESM_000297300.1	NESM_000297200.1
LmjF04.1160	fructose-1,6-bisphosphatase	PKIDDIJD_00341	NESM_000403600.1
LmjF36.1260	fructose-1,6-bisphosphate aldolase	PKIDDIJD_00007	NESM_000524400.1	NESM_000395600.1
LmjF26.0310	fructose-2,6-bisphosphatase		NESM_000153600.1	NESM_000884500.1
LmjF12.0530	glucose-6-phosphate isomerase	PKIDDIJD_00357	NESM_000426400.1
LmjF15.1010	glutamate dehydrogenase (NAD)
LmjF36.2350	glyceraldehyde-3-phosphate dehydrogenase (cytosolic)		NESM_000041700.1
LmjF30.2980	glyceraldehyde-3-phosphate dehydrogenase (glycosomal)	PKIDDIJD_00649	NESM_000669200.1
LmjF10.0510	glycerol-3-phosphate dehydrogenase (NAD)	PKIDDIJD_00791	NESM_000201400.1
	malic enzyme, putative	PKIDDIJD_00729	NESM_000475300.1	NESM_000475400.1
LmjF19.0710	malate dehydrogenase glycosomal		NESM_000716300.1	NESM_000859000.1	NESM_000859200.1	NESM_000859100.1
LmjF34.0140	malate dehydrogenase mitochondrial MDH	PKIDDIJD_00391	NESM_000859000.1	NESM_000859200.1	NESM_000859100.1	NESM_000716300.1	NESM_000858900.1
LmjF24.0770	NADP-malic enzyme, mitochondrial		NESM_000475300.1	NESM_000475400.1
LmjF27.1810	phosphoenolpyruvate carboxykinase [ATP], glycosomal		NESM_000750100.1
LmjF21.0640	phosphoglucomutase		NESM_000700200.1
LmjF08.0060	phosphoglycerate mutase cofactor dependent-like		NESM_000363500.1
LmjF11.1000	pyruvate : phosphate dikinase PPDK		NESM_000448900.1
LmjF24.0850	triosephosphate isomerase	PKIDDIJD_00059	NESM_000474600.1
Enzymes of glycolysis
L. major	Enzyme name	Ca. P. novymonadis	N. esmeraldas
LmjF.04.1160:mRNA-p1	fructose-1,6-bisphosphatase	PKIDDIJD_00341	NESM_000403600.1
LmjF.08.0060:mRNA-p1	phosphoglycerate mutase protein, putative		NESM_000363500.1
LmjF.10.0510:mRNA-p1	glycerol-3-phosphate dehydrogenase [NAD+], glycosomal	PKIDDIJD_00791	NESM_000201400.1
LmjF.14.1160:mRNA-p1	enolase | transcript_product	PKIDDIJD_00450	NESM_000297300.1	NESM_000297200.1
LmjF.21.0240:mRNA-p1	hexokinase, putative / transcript_product		NESM_000696200.1	NESM_000696100.1
LmjF.24.0850:mRNA-p1	triosephosphate isomerase	PKIDDIJD_00059	NESM_000474600.1
LmjF.29.2510:mRNA-p1	ATP-dependent 6-phosphofructokinase, glycosomal		NESM_000704900.1
LmjF.35.0020:mRNA-p1	pyruvate kinase / transcript_product		NESM_000170500.1
LmjF.35.3080:mRNA-p1	glycerol kinase, glycosomal, putative		NESM_000188500.1
LmjF.36.1260:mRNA-p1	fructose-1,6-bisphosphate aldolase	PKIDDIJD_00007	NESM_000524400.1	NESM_000395600.1
LmjF30.2980	glyceraldehyde-3-phosphate dehydrogenase (glycosomal)	PKIDDIJD_00649	NESM_000669200.1
LmjF.36.2350:mRNA-p1	glyceraldehyde 3-phosphate dehydrogenase, cytosolic,		NESM_000669200.1
LmjF.36.6650:mRNA-p1	2,3-bisphosphoglycerate-independent phosphoglycerate mutase		NESM_000437700.1
LmjF12.0530	glucose-6-phosphate isomerase	PKIDDIJD_00357	NESM_000426400.1
LmjF32.3260	glucosamine-6-phosphate deaminase / glucosamine-6-phosphate isomerase		NESM_000731200.1
LmjF28.3005	glucosamine-phosphate N-acetyltransferase		NESM_000604000.1
	phosphoenolpyruvate-protein phosphotransferase	PKIDDIJD_00784
	glucokinase		NESM_000536500.1	NESM_000536600.1
	glycerol kinase, glycosomal, putative		NESM_000188500.1
Hexose-monophosphate shunt enzymes
L. major	Enzyme name	Ca. P. novymonadis	N. esmeraldas
LmjF34.0080	glucose-6-phosphate 1-dehydrogenase		NESM_000858200.1
LmjF28.1970	ribose 5-phosphate isomerase		NESM_000163300.1
LmjF35.3340	6-phosphogluconate dehydrogenase		NESM_000185700.1
LmjF33.1570	ribulose-phosphate 3-epimerase, putative	PKIDDIJD_01009	NESM_000105800.1	NESM_000126300.1
LmjF34.0080	glucose-6-phosphate 1-dehydrogenase		NESM_000858200.1
LmjF27.0420	ribokinase-like protein		NESM_000356600.1
LmjF26.2700	6-phosphogluconolactonase		NESM_000359400.1
Tb927.2.5800	sedoheptulose-1,7-bisphosphatase
LmjF16.0760	transaldolase, probable	PKIDDIJD_00510	NESM_000463700.1
LmjF24.2060	transketolase	PKIDDIJD_00650
LmjF36.0260	xylulokinase		NESM_000006600.1
LmjF36.0060	ribulokinase		NESM_000008700.1

## Sheet: Suppl. Table 1F
Enzymes of gluconeogenesis
L. major	Enzyme name	Enzyme name | Pathway	Ca. P. novymonadis	N. esmeraldas
LmjF30.0530	UDP-N-acetylglucosamine transferase (Glycosyltransferase family 28)	glycosylation complex carbohydrate N-acetylglucosamine3		NESM_000898000.1
LmjF21.0240	hexokinase	glycolysis carbohydrate | gycosylation | sugar		NESM_000696200.1	NESM_000696100.1
LmjF12.0530	glucose-6-phosphate isomerase	carbohydrate glycolysis gluconeogenesis10	PKIDDIJD_00357	NESM_000426400.1
LmjF32.3260	glucosamine-6-phosphate deaminase | glucosamine-6-phosphate isomerase	glycosylation complex carbohydrate N-acetylglucosamine		NESM_000731200.1
LmjF28.3005	glucosamine-phosphate N-acetyltransferase	carbohydrate metabolism glycosylation complex carbohydrate N-acetylglucosamine		NESM_000604000.1
LmjF07.0805	phosphoacetylglucosamine mutase (PAGM) (5.4.2.3)	glycosylation complex carbohydrate N-acetylglucosamine2		NESM_000343600.1
LmjF07.0805	phosphoacetylglucosamine mutase (PAGM) (5.4.2.3)	glycosylation complex carbohydrate N-acetylglucosamine2		NESM_000343600.1
LmjF07.0805	phosphoacetylglucosamine mutase (PAGM) (5.4.2.3)	glycosylation complex carbohydrate N-acetylglucosamine2		NESM_000343600.1
LmjF33.2520	UDP-N-acetylglucosamine pyrophosphorylase	carbohydrate polysaccharides | sugar		NESM_000211300.1
LmjF32.1580	mannose-6-phosphate isomerase (5.3.1.8)	ascorbate biosynthesis plants 2 | glycosylation | carbohydrate | glycolipid ancer | cofactor		NESM_000320400.1
LmjF36.1960	phosphomannomutase, putative	ascorbate biosynthesis plants 3 | carbohydrate metabolism, glycosylation | cofactor | complex carbohydrate | fucosylation1		NESM_000532700.1
LmjF34.3780	phosphomannomutase-like	ascorbate biosynthesis plants 3 | carbohydrate metabolism, glycosylation | cofactor | fucosylation1 | complex carbohydrate		NESM_000744100.1
LmjF23.0110	mannose-1-phosphate guanyltransferase| GDP-D-mannose pyrophosphorylase	ascorbate biosynthesis plants 4 | glycosylation | cofactor		NESM_000192800.1
Tb11.01.5560	GDP-L-fucose synthase	glycosylation complex carbohydrate fucosylation4	none	none
LmjF21.0640	phosphoglucomutase	scorbate biosynthesis animals 1 | carbohydrate metabolism, glycosylation | glycolysis | cofactor | gluconeogenesis11		NESM_000700200.1
LmjF18.0990	UDP-glucose pyrophosphorylase | UTP-glucose-1-phosphate uridylyltransferase 2	carbohydrate | glycosylation | glucose | galactose |trehalose		NESM_000876400.1
LmjF33.2300	UDP-galactose 4'-epimerase (UDP-glucose 4'-epimerase)	carbohydrate metabolism | galactose3 | glycosylation	PKIDDIJD_00335	NESM_000213700.1
LmjF18.0200	UDP-galactopyranose mutase	glycosylation galactose carbohydrate		NESM_000811000.1
LmjF35.2740	galactokinase	galactose1 | carbohydrate metabolism | glycosylation | sugar		NESM_000719100.1	NESM_000182100.1
LmjF26.2230	UDP-glucose 4,6-dehydratase	carbohydrate polysaccharides |sugar	PKIDDIJD_00891	NESM_000494700.1
LmjF26.2230	UDP-glucose 4,6-dehydratase	carbohydrate polysaccharides |sugar	PKIDDIJD_00891	NESM_000494700.1
Tc00.1047053503925.40	UDP-4-keto-6-deoxyglucose reductase	glycosylation | complex carbohydrate	none	none
Tc00.1047053509715.90	UDP-glucose|GDP-mannose dehydrogenase family, NAD binding domain, putative	ascorbate biosynthesis animals 2 | glycosylation | cofactor	PKIDDIJD_00467
LmjF16.0480	fucose|arabinose kinase	glycosylation complex carbohydrate | fucose		NESM_000073600.1
LmjF16.0440	fucose kinase, putative	carbohydrate metabolism | glycosylation | sugar		NESM_000073600.1

## Sheet: Suppl. Table 1G
Enzymes of the pyrimidine and purine biosynthesis and purine salvage
Enzymes of purine salvage
L. major	Enzyme name	Pathway	Ca. P. novymonadis	N. esmeraldas
LmjF11.1000	pyruvate : phosphate dikinase (PPDK)	carbohydrate pyrimidine biosynthesis purine salvage, ATP balance | succinate formation gluconeogenesis2		NESM_000448900.1
LmjF28.0890	ribonucleoside-diphosphate reductase (ribonucleotide reductase)	oxidant stress thiol metabolism purine pyrimidine	PKIDDIJD_00626	NESM_000081100.1
LmjF26.0140	adenine phosphoribosyl transferase	purine salvage		NESM_000151900.1	NESM_000151800.1
LmjF17.0725	GMP reductase	purine salvage	PKIDDIJD_00239	NESM_000249000.1	NESM_000111800.1
LmjF36.1360	adenylate kinase, putative	purine salvage	PKIDDIJD_00033	NESM_000525800.1	NESM_000587500.1	NESM_000858700.1	NESM_000245100.1
LmjF22.0110	GMP synthase	purine salvage	PKIDDIJD_00237	NESM_000831000.1
LmjF21.0845	hypoxanthine-guanine phosphoribosyltransferase (hgprt)	purine salvage		NESM_000627700.1	NESM_000627600.1
LmjF29.2800	inosine-adenosine-guanosine-nucleosidehydrolase (IAGNH)	purine salvage		NESM_000702100.1
LmjF30.0880	adenosine kinase, putative	purine salvage		NESM_000479400.1	NESM_000745900.1	NESM_000479500.1
LmjF19.1560	inosine-5'-monophosphate dehydrogenase (IMPdh)	purine salvage	PKIDDIJD_00239	NESM_000111800.1	NESM_000249000.1
LmjF30.0880	adenosine kinase, putative	purine salvage		NESM_000479400.1	NESM_000745900.1	NESM_000479500.1
LmjF21.0850	xanthine-guanine phosphoribosyltransferase (xprt)	purine salvage		NESM_000627600.1	NESM_000627700.1
LmjF33.0235	adenosine deaminase	purine salvage		NESM_000010000.1
LmjF13.0980	AMP deaminase	Purine salvage | cycle		NESM_000635400.1	NESM_000042200.1	NESM_000175500.1	NESM_000384800.1
LmjF13.1190	adenylosuccinate synthetase	purine salvage | cycle		NESM_000637500.1
LmjF04.0460	adenylosuccinate lyase	purine salvage | cycle	PKIDDIJD_00486	NESM_000398100.1
Enzymes of pyrimidine biosynthesis
L. major	Enzyme name	Pathway	Ca. P. novymonadis	N. esmeraldas
LmjF16.0590	PYR1 carbamoyl-phosphate synthase (glutamine-hydrolyzing)	pyr1 pyrimidine biosynthesis	PKIDDIJD_00420	NESM_000268300.1
LmjF16.0540	PYR2 aspartate carbamoyltransferase	pyr2 pyrimidine	PKIDDIJD_00340	NESM_000267700.1
LmjF16.0580	PYR3 dihydroorotase (fragment)	pyr3 pyrimidine biosynthesis	PKIDDIJD_00563	NESM_000268200.1
PKIDDIJD_00401	PYR4 Dihydroorotate dehydrogenase (quinone)		PKIDDIJD_00401
LmjF16.0530	PYR4 dihydroorotate dehydrogenase (fumarate)	pyr4 pyrimidine biosynthesis		NESM_000267600.1
LmjF16.0550	PYR6/5 ODC/OPRT orotidine-5'-phosphate decarboxylase linked with orotate phosphoribosyltransferase	pyr6/5 pyrimidine biosynthesis		NESM_000267800.1
	orotate phosphoribosyltransferase	pyr5	PKIDDIJD_00730
	orotidine 5'-phosphate decarboxylase	pyr6	PKIDDIJD_00604
LmjF33.1930	ribose-phosphate diphosphokinase	pyrimidine biosynthesis purine salvage	PKIDDIJD_00810	NESM_000393600.1	NESM_000203500.1	NESM_000455500.1	NESM_000368200.1
LmjF08.1130	phosphoribosylpyrophosphate synthetase prpps	pyrimidine biosynthesis purine salvage	PKIDDIJD_00810	NESM_000203500.1	NESM_000393600.1	NESM_000455500.1	NESM_000368200.1
LmjF34.1040	uracil phosphoribosyltransferase	pyrimidine salvage		NESM_000047100.1
Enzymes of purine biosynthesis
L. major	Enzyme name	Pathway	Ca. P. novymonadis
P00497.2	amidophosphoribosyltransferase; Short=ATase; Al	purine biosynthesis	PKIDDIJD_00430
P12039.1	phosphoribosylamine--glycine ligase; AltName: F	purine biosynthesis	PKIDDIJD_00884
P12040.2	phosphoribosylglycinamide formyltransferase; Al	purine biosynthesis	PKIDDIJD_00045
P12043.2	phosphoribosylformylglycinamidine cyclo-ligase	purine biosynthesis	PKIDDIJD_00102
P12046.1	phosphoribosylaminoimidazole-succinocarboxamide	purine biosynthesis	PKIDDIJD_00008
P12047.1	adenylosuccinate lyase; Short=ASL; AltName: Ful	purine biosynthesis	PKIDDIJD_00486
P12048.2	bifunctional purine biosynthesis protein PurH	purine biosynthesis	PKIDDIJD_00749

## Sheet: Suppl. Table 1H
Enzymes of the F0F1-ATP synthase and the mitochondrial electron transport chain and mitochondrial contact site and cristae organization system (MICOS)
Subunits of the respiratory chain complexes in N. esmeraldas and Ca. P. novymonadis
Complex I	L. major/T. brucei		N. esmeraldas	Ca. P. novymonadis
NB6M	LmjF28.2030	LmjF28.2030	NESM_000162500.1
NUEM	LmjF18.0080	LmjF18.0080	NESM_000786400.1
NUAM	LmjF18.1480	LmjF18.1480	NESM_000013300.1	PKIDDIJD_00068
N18M	LmjF32.2620	LmjF32.2620	NESM_000385500.1
N21M	LmjF32.3170	LmjF32.3170	NESM_000730100.1
NUKM	LmjF27.0740	LmjF27.0740	NESM_000353600.1	PKIDDIJD_00063
NUBM	LmjF05.0980	LmjF05.0980	NESM_000102000.1	PKIDDIJD_00067
NB4M	LmjF19.0230	LmjF19.0230	NESM_000824000.1
Complex II
SDH [ubiquinone] iron-sulfur subunit	LmjF15.0990	LmjF15.0990	NESM_000763600.1	PKIDDIJD_00386
SDH [ubiquinone] flavoprotein subunit	LmjF24.1630	LmjF24.1630	NESM_000684000.1	PKIDDIJD_00387
Succinate dehydrogenase cytochrome b556 subunit				PKIDDIJD_00389
SDH auxiliary protein	LmjF32.0010	LmjF32.0010	NESM_000303000.1
SDH auxiliary protein	LmjF15.0990	LmjF15.0990	NESM_000763600.1	PKIDDIJD_00386
SDH auxiliary protein	LmjF27.2090	LmjF27.2090	NESM_000092800.1
SDH auxiliary protein	LmjF05.1030	LmjF05.1030	NESM_000102500.1
SDH auxiliary protein	LmjF23.1410	LmjF23.1410	NESM_000760800.1	PKIDDIJD_00386
SDH auxiliary protein	LmjF30.2845	LmjF30.2845	NESM_000667700.1
SDH auxiliary protein	LmjF29.0870	LmjF29.0870	NESM_000672300.1
SDH auxiliary protein	LmjF30.1040	LmjF30.1040	NESM_000481000.1
SDH auxiliary protein	LmjF16.0520	LmjF16.0520	NESM_000267500.1
SDH auxiliary protein	LmjF24.1330	LmjF24.1330	none	none
Complex III
Ubiquinol-cytochrome c reductase	LmjF35.0100	LmjF35.0100	NESM_000169800.1	PKIDDIJD_00989
Rieske iron sulfur protein	LmjF35.1540	LmjF35.1540	NESM_000888000.1
cytochrome c1, heme protein, mitochondrial	LmjF07.0060	LmjF07.0060	NESM_000510400.1
Cytochrome c1				PKIDDIJD_00991
mitochondrial processing peptidase alpha****	LmjF13.0870	LmjF13.0870	NESM_000634300.1
mitochondrial processing peptidase, beta****	LmjF35.1380	LmjF35.1380	NESM_000149800.1
core protein	Tb11.01.7900	Tb11.01.7900	NESM_000784500.1
Complex IV
cox iv	LmjF12.0670	LmjF12.0670	NESM_000292400.1
cox v	LmjF26.1710	LmjF26.1710	NESM_000500300.1
cox vi	LmjF21.1710	LmjF21.1710	NESM_000873500.1
cox vii	LmjF25.1130	LmjF25.1130	NESM_000771900.1
cox x	LmjF23.0370	LmjF23.0370	NESM_000736900.1
cox 15	LmjF28.2680	LmjF28.2680	NESM_000600800.1
cox 17 copper chaperone	LmjF23.0700	LmjF23.0700	NESM_000489200.1
electron transport protein SCO1/SCO2 putative	LmjF26.1970	LmjF26.1970	NESM_000497300.1	PKIDDIJD_00796
Complex V
ATPase alpha	LmjF05.0500	LmjF05.0500	NESM_000815700.1	PKIDDIJD_00707
ATPase beta	LmjF25.1170	LmjF25.1170	NESM_000771400.1	PKIDDIJD_00705
ATPase gamma	LmjF21.1770	LmjF21.1770	NESM_000874100.1	PKIDDIJD_00706
ATPase delta (or epsilon)	LmjF30.3600	LmjF30.3600	NESM_000662000.1	PKIDDIJD_00708
ATP synthase epsilon chain				PKIDDIJD_00704
ATP synthase subunit b				PKIDDIJD_00709
ATP synthase subunit c				PKIDDIJD_00710
ATP synthase subunit a				PKIDDIJD_00711
ATPase OSCP or o	LmjF36.6760	LmjF36.6760	NESM_000438900.1
ATPase c ort 9, or DCCD-binding protein)	LmjF24.0630	LmjF24.0630	NESM_000856200.1
auxiliary protein	Tb927.5.2930	Tb927.5.2930	NESM_000302300.1
auxiliary protein	Tb11.02.4120	Tb11.02.4120	NESM_000449200.1
auxiliary protein	Tb927.3.1690	Tb927.3.1690	NESM_000522900.1
auxiliary protein	Tb11.47.0022	Tb11.47.0022	NESM_000354400.1
auxiliary protein	Tb927.7.840	Tb927.7.840	NESM_000161300.1
auxiliary protein	Tb11.03.0475	Tb11.03.0475	NESM_000778200.1
auxiliary protein	Tb927.2.3610	Tb927.2.3610	NESM_000411400.1
auxiliary protein	Tb927.3.2880	Tb927.3.2880	NESM_000886500.1
auxiliary protein	Tb927.3.2180	Tb927.3.2180	NESM_000517900.1
auxiliary protein	Tb927.5.3090	Tb927.5.3090	NESM_000202200.1
auxiliary protein	Tb927.4.3450	Tb927.4.3450	NESM_000048800.1
Others
cytochrome c	LmjF16.1320	LmjF16.1320	NESM_000592900.1
Cytochrome bo(3) ubiquinol oxidase subunit 2				PKIDDIJD_00330
Cytochrome bo(3) ubiquinol oxidase subunit 1				PKIDDIJD_00331
Cytochrome bo(3) ubiquinol oxidase subunit 3				PKIDDIJD_00332
Cytochrome bo(3) ubiquinol oxidase subunit 4				PKIDDIJD_00333
Cytochrome c-552				PKIDDIJD_00691
Cytochrome bd-I ubiquinol oxidase subunit 2				PKIDDIJD_00798
Cytochrome bd ubiquinol oxidase subunit 1				PKIDDIJD_00799
Cytochrome c4				PKIDDIJD_00947
Cytochrome b				PKIDDIJD_00990
Cytochrome c1				PKIDDIJD_00991
Mitochondrial contact site and cristae organization system (MICOS)
MICOS components	T. brucei		N. esmeraldas	Ca. P. novymonadis
TbMic10-1	Tb927.10.1580		NESM_000629600.1
TbMic10-2	TB927.11.2190		NESM_000039400.1
TbMic60	Tb927.9.10160		NESM_000039400.1
TbMic16	Tb927.11.6470		NESM_000446400.1
TbMic17	Tb927.5.690		NESM_000556600.1
TbMic34	Tb927.4.630		NESM_000930100.1
TbMic32	Tb927.2.2940		NESM_000133900.1
TbMic20	Tb927.10.11900		NESM_000909000.1
TbMic40	Tb927.8.580		NESM_000856300.1
TbSAM50	Tb927.3.4380		NESM_000712100.1

## Sheet: Suppl. Table 1I
Enzymes of amino acid metabolism
L. major	Enzyme name	Pathway	Ca. P. novymonadis		N. esmeraldas
LmjF36.4430	asparaginase-like protein|similar to	amino acid |asparagine aspartate			NESM_000839700.1	NESM_000848200.1
LmjF27.0300	methylmalonyl-CoA mutase, putative	amino acid isoleucine methionine enzyme 10 valine | threonine | odd chain fatty acids			NESM_000357800.1
LmjF23.1480	alanine racemase, putative	amino acid | alanine	PKIDDIJD_00086		NESM_000226800.1
LmjF29.1490	asparagine synthase	amino acid | asparagine | aspartate			NESM_000623300.1
LmjF36.3590	cysteine synthase	amino acid | cysteine synthesis			NESM_000016200.1	NESM_000609700.1
LmjF34.2850	serine acetyltransferase	amino acid | cysteine synthesis			NESM_000879500.1
g01810_seq02	diaminopimelate epimerase tr00495|g01810_seq02	amino acid | lysine synthesis | polyamine| cadaverine	PKIDDIJD_00852		NESM_000032900.1
g08888_seq27	lysine/diaminopimelate decarboxylase tr08303|g08888_seq27|g08889_seq27	amino acid | lysine synthesis |polyamine synthesis | cadaverine	PKIDDIJD_00950		NESM_000330800.1
BS64865	ornithine aminotransferase	amino acid | proline | ornithine	PKIDDIJD_00403	PKIDDIJD_00345
LmjF23.1240	3-mercaptopyruvate sulfurtransferase	amino acid cysteine catabolism			NESM_000758600.1
LmjF17.0250	cystathionine beta-synthase, probable	amino acid cysteine synthesis methionine enzyme 5 degradation			NESM_000609700.1	NESM_000016200.1
LmjF35.3230	cystathionine gamma-lyase	amino acid cysteine synthesis methionine enzyme 6 degradation			NESM_000186700.1	NESM_000752700.1	NESM_000385700.1	NESM_000389900.1
LmjF27.1060	cysteine desulfurase, mitochondrial precursor, putative (cystathionine gamma-lyase)	amino acid cysteine synthesis methionine enzyme 6 degradation | iron-sulfur cluster synthesis	PKIDDIJD_00301		NESM_000141300.1	NESM_000191200.1
LmjF06.0370	glutamine synthetase, putative	amino acid glutamine glutamate			NESM_000395300.1
Tc00.1047053507031.90	formiminoglutamase	amino acid histidine	none		none
Tc00.1047053506247.220	histidine ammonia-lyase	amino acid histidine	none		none
BS43475	histidine-ammonia lyase	amino acid histidine	none		none
BS21640	imidazolonepropionase	amino acid histidine	none		none
BS93500	urocanate hydratase	amino acid histidine	none		none
LmjF26.2280	formamidase | nit 2 protein, putative | formamide hydrolase, omega amidase	amino acid histidine | tryptophan2	PKIDDIJD_00089		NESM_000165200.1
LmjF28.0490	propionyl-coa carboxylase beta chain, putative	amino acid isoleucine methionine enzyme 8 valine | odd chain fatty acids			NESM_000085800.1	NESM_000467400.1
LmjF26.0020	methylmalonyl-CoA epimerase (racemase), mitochondrial	amino acid l isoleucine methionine enzyme 7 valine | threonine | odd chain fatty acids			NESM_000150800.1
LmjF11.0590	3-methylcrotonoyl-coa carboxylase beta subunit-like	amino acid leucine			NESM_000467400.1	NESM_000085800.1
Tb04.1H19.1420	hydroxymethylglutaryl-CoA lyase	amino acid leucine
LmjF33.1330	kynurenine--oxoglutarate transaminase	amino acid metabolism |cysteine			NESM_000908200.1
Tb09.160.4570	arginine kinase	amino acid metabolism arginine	none		none
LmjF28.2860	aromatic L-alpha-hydroxyacid dehydrogenase	amino acid metabolism aromatic | tryptophol |ubiquinone biosynthesis	PKIDDIJD_00391
LmjF15.0390	asparaginase, putative	amino acid metabolism aspartate			NESM_000848200.1	NESM_000839700.1
LmjF06.0730	putative threonine dehydratase	amino acid metabolism threonine serine			NESM_000240900.1
LmjF36.4720	methionine synthase reductase, mitochondrial precursor-like	amino acid methionine			NESM_000842900.1	NESM_000812900.1
LmjF36.3910	adenosylhomocysteinase	amino acid methionine enzyme 3 cysteine			NESM_000834100.1
LmjF28.1280	phenylalanine-4-hydroxylase, putative	amino acid phenylalanine tyrosine aromatic			NESM_000812400.1
LmjF26.1610	proline oxidase, putative, proline dehydrogenase	amino acid proline			NESM_000507600.1
Tc00.1047053506795.80| Tc00.1047053509935.44	proline racemase, putative	amino acid proline
LmjF28.2910	glutamate dehydrogenase (NADP), putative	amino acid proline | glutamate			NESM_000602800.1
LmjF26.1910	deoxyhypusine hydroxylase (DOHH)	amino acid synthesis | polyamine			NESM_000497900.1
LmjF34.0330	deoxyhypusine synthase	amino acid synthesis | polyamine			NESM_000861100.1
LmjF26.2710	gamma-glutamyl kinase, probable	amino acid synthesis proline | ornithine			NESM_000359300.1	NESM_000225600.1
LmjF02.0630	gamma-glutamyl phosphate reductase-like protein	amino acid synthesis proline | ornithine			NESM_000134100.1	NESM_000729800.1
LmjF03.0030	D-3-phosphoglycerate dehydrogenase	amino acid synthesis serine | NADH shutteling			NESM_000644300.1
LmjF30.3080	homoserine kinase	amino acid synthesis threonine			NESM_000670500.1
LmjF14.0350	Threonine synthase-like	amino acid synthesis threonine			NESM_000753900.1
LmjF34.3250	Indole-3-pyruvate decarboxylase | phenylpyruvate decarboxylase	amino acid tryptophane aromatic phenylalanine tryrosine aromatic			NESM_000801300.1	NESM_000742400.1
LmjF36.2360	tyrosine aminotransferase, putative	amino acid tyrosine phenylalanine aromatic			NESM_000537000.1	NESM_000537100.1	NESM_000536900.1	NESM_000537200.1	NESM_000537300.1
LmjF32.3680	3-hydroxyisobutyryl-coenzyme a hydrolase-like protein	amino acid valine			NESM_000204900.1	NESM_000204800.1
LmjF24.0370	aspartate aminotransferase, putative(narrow specificity) mitochondrial	amino-acid metabolism oxaloacetate aspartate	PKIDDIJD_00304		NESM_000726000.1	NESM_000557400.1	NESM_000557300.1
LmjF15.1010	glutamate dehydrogenase (NAD)	amino-acid metabolism proline | mitochondrial| gluconeogenesis	none		none
LmjF03.0200	delta-1-pyrroline-5-carboxylate dehydrogenase, putative	amino-acid metabolism proline | mitochondrial			NESM_000642600.1	NESM_000772100.1	NESM_000772000.1	NESM_000530300.1
LmjF13.1680	pyrroline-5-carboxylate reductase	amino-acid metabolism proline | mitochondrial			NESM_000865700.1
Tb927.6.2790	L-threonine 3-dehydrogenase	amino-acid threonine	none		none
LmjF31.2150	PGFS||prostaglandin f2-alpha synthase|Large subunit of NADP+ dependent arabinose dehydrogenase| reductase	ascorbate biosynthesis fungal yeast 1 | cofactor | aromatic amino acid | tryptophol			NESM_000654700.1	NESM_000307700.1	NESM_000502200.1
LmjF35.0360	methylglutaconyl-CoA hydratase, mitochondrial	branched amino acid oxidation, amino acid valine leucine isoleucine			NESM_000166400.1	NESM_000706800.1
LmjF28.2370	serine hydroxymethyltransferase, mitochondrial	folate metabolism | amino acid | threonine serine glycine pyruvate|cofactor|serine-driven one-carbon metabolism | | ros oxidant stress	PKIDDIJD_00327		NESM_000597600.1	NESM_000295500.1
LmjF35.4720	glycine-cleavage system H protein, putative	folate metabolism | glycine formate | cofactor | amino acid |glycine cleavage system| serine-driven C1 metabolism			NESM_000041500.1
LmjF26.0030	glycine dehydrogenase (Glycine-cleavage complex P-protein)	folate metabolism |amino acid threonine serine glycine pyruvate |cofactor| glycine cleavage system| serine-driven C1 metabolism			NESM_000150900.1
LmjF14.1320	serine hydroxymethyltransferase, cytosolic	folate metabolism |amino acid threonine serine glycine pyruvate |cofactor|serine-driven one-carbon metabolism | ros oxidant stress	PKIDDIJD_00327		NESM_000295500.1	NESM_000597600.1
LmjF36.3810	aminomethyltransferase, or glycine synthase, mitochondrial precursor, putative (subunit of the glycine-cleavage system or T protein) (2 copies)	folate metabolism| glycine cleavage system|cofactor| amino acid| serine-driven C1 metabolism			NESM_000833000.1
LmjF11.0220	pterin-4-alpha-carbinolamine dehydratase, putative	folate metabolism| Pteridine| amino acid|biopterin|cofactor			NESM_000903700.1
LmjF31.0010	methionine synthase, cobalamin independent	folate metabolism|amino acid methionine enzyme 4			NESM_000678400.1
LmjF12.0630	alanine aminotransferase	glycolysis amino-acid metabolism pyruvate alanine | gluconeogenesis			NESM_000425300.1
LmjF35.0320	serine palmitoyltransferase, putative	lipid | amino acid threonine	PKIDDIJD_00344		NESM_000166000.1	NESM_000744600.1
LmjF35.0320	serine palmitoyltransferase, putative	lipid | amino acid threonine	PKIDDIJD_00344		NESM_000166000.1	NESM_000744600.1
LmjF27.0930	acyl-coa dehydrogenase (long-chain specific)|isovaleryl-coA dehydrogenase	lipid metabolism beta oxidation 1| amino acid valine leucine isoleucine			NESM_000351400.1	NESM_000239300.1	NESM_000719200.1
LmjF35.2730	acyl-coa dehydrogenase (short/branched chain specific)	lipid metabolism beta oxidation 1| amino acid valine leucine isoleucine			NESM_000719200.1	NESM_000239300.1	NESM_000351400.1
LmjF30.3520	s-adenosylmethionine synthase or methionine adenosyltransferase	methionine recycling 1 | amino acid methionine enzyme 1 | polyamine	PKIDDIJD_00854		NESM_000661100.1	NESM_000661000.1
LmjF30.3110	S-adenosylmethionine decarboxylase (catalytic subunit)	methionine recycling 2 | polyamine synthesis|amino-acid metabolism			NESM_000670800.1
LmjF34.3120	S-adenosylmethionine decarboxylase (regulatory subunit, prozyme)	methionine recycling 2a | polyamine synthesis|amino-acid metabolism			NESM_000802600.1
LmjF05.0830	methylthioadenosine phosphorylase	methionine recycling 4 | polyamine | amino acid			NESM_000195200.1
LmjF36.4930	methylthioribose-1-phosphate isomerase|translation initiation factor 2 subunit	methionine recycling 5 | amino-acid metabolism			NESM_000845100.1
LmjF28.1840	methylthioribulose-1-phosphate dehydratase/enolase-phosphatase E1 (bifunctional)	methionine recycling 6 | polyamine synthesis|amino-acid metabolism			NESM_000569200.1
LmjF36.5910	acireductone synthase/ enolase-phosphatase E1 (bifunctional) | 2,3-diketo-5-methylthio-1-phosphopentane phosphatase	methionine recycling 7 | polyamine synthesis |amino-acid metabolism			NESM_000280200.1
LmjF34.4600	1,2-dihydroxy-3-keto-5-methylthiopentene dioxygenase or spontaneous	methionine recycling 8 | amino-acid metabolism			NESM_000431000.1
LmjF35.0820	aspartate aminotransferase, putative broad specificity (methionine transaminase)	methionine recycling 9 | amino-acid metabolism oxaloacetate aspartate tyrosine phenylalanine tryptophane aromatic | ubiquinone biosynthesis | tryptophol	PKIDDIJD_00304		NESM_000557300.1	NESM_000557400.1	NESM_000726000.1
LmjF33.2340	acetate:succinate CoA transferase ASCT | succinyl-coA:3-ketoacid-coenzyme A transferase	mitochondrial acete production | Amino acid metabolism			NESM_000213300.1	NESM_000213200.1	NESM_000117600.1	NESM_000117400.1
LmjF25.1120	aldehyde dehydrogenase, mitochondrial precursor (10-formyl-THF dehydrogenase-like)	mitochondrial ribonucleoprotein complex| folate metabolism|serine-driven one-carbon metabolism | ros oxidant stress			NESM_000772100.1	NESM_000772000.1	NESM_000530300.1	NESM_000668500.1	NESM_000453200.1
LmjF26.2240	kynureninase, possible	NAD biosynthesis | amino acid tryptophan4 |cofactor | aromatic			NESM_000494600.1
BS72585	alanine racemase	nutrition | amino acid			NESM_000148900.1
LmjF07.0600	electron transfer flavoprotein-ubiquinone oxidoreductase	oxidoreductase | lipid | amino acid valine leucine isoleucine	PKIDDIJD_00186		NESM_000028900.1
LmjF35.4410	polyamine transporter	polyamine biosynthesis | amino acid arginine |			NESM_000038400.1	NESM_000754300.1	NESM_000466500.1
Tb927.4.2700	hydroxymethylglutaryl-CoA lyase	sterol02 erg13 amino acid leucine ketone bodies	none		none
BS01660	tryptophan-dioxygenase oxidoreductase	tryptophan1 | amino acid | aromatic	none		none
BS08210	kynurenine 3-monooxygenase,	tryptophan3 | amino acid | aromatic	none		none
BS14935	3-hydroxyanthranilate-dioxygenase	tryptophan5 | amino acid | aromatic	none		none
BS04700	2-amino-3-carboxymuconate-6-semialdehyde decarboxylase	tryptophan6 | amino acid | aromatic	none		none

## Sheet: Suppl. Table 1J
Enzymes of the urea cycle
Orthologue in Leishmania	Enzyme name	Pathway	Ca. P. novymonadis	N. esmeraldas
	ornithine carbamoyltransferase	urea cycle | amino acid metabolism arginine | polyamine biosynthesis	PKIDDIJD_00113	none
LmjF23.0260	argininosuccinate synthase	urea cycle | amino acid metabolism	PKIDDIJD_00834	NESM_000611000.1
ARLY1_BACSK	argininosuccinate lyase	urea cycle | amino acid metabolism	PKIDDIJD_00198	NESM_000735200.1
LmjF35.1480	arginase, putative	urea cycle | amino acid metabolism arginine | polyamine biosynthesis		NESM_000887400.1
LmjF12.0270	ornithine decarboxylase, putative	urea cycle | amino acid metabolism arginine | polyamine biosynthesis	none	NESM_000591000.1
	biodegradative arginine decarboxylase	polyamine biosynthesis	PKIDDIJD_00381
	spermidine synthase, putative	polyamine biosynthesis		NESM_000399500.1
	glutathionylspermidine synthase	polyamine biosynthesis		NESM_000244900.1
	trypanothione synthetase, putative	polyamine biosynthesis| trypanothione		NESM_000737700.1	NESM_000749500.1
	trypanothione reductase	polyamine biosynthesis| trypanothione		NESM_000817300.1

[truncated: 9 more sheets: Suppl. Table 1K, Suppl. Table 1L, Suppl. Table 1M, Suppl. Table 1N, Suppl. Table 1O, Suppl. Table 1P, Suppl. Table 1R, Suppl. Table 1S, Suppl. Table 1T]
